# Supplementary material for: Feasibility of whole genome and transcriptome profiling in pediatric and young adult cancers
Source: Nat Commun. 2022 May 18;13:2485. doi: 10.1038/s41467-022-30233-7 (PMC9117241; doi:10.1038/s41467-022-30233-7)
Supplement: Supplementary file 4 — Supplementary Data 1 [file 41467_2022_30233_MOESM4_ESM.xlsx]

## Sheet: Supplementary Data 1
S.Data 1: Study cohort characteristics
DNA ID	Individual ID	Disease	Disease.Category	Disease.Acronym	Age..years.	Therapy	Stage	Disease.Class	RNA ID	Matched Clinical IMPACT	Matched Research IMPACT	Matched Clinical MSK IMPACT	Matched Research MSK IMPACT	MSK IMPACT Reseqencing
I-H-108333-T2-2-D1-1	H108333	Undifferentiated Sarcoma	Sarcoma	US	22	POST-THERAPY	RELAPSE	LOCAL RECURRENCE	I-H-108333-T2-1-R1-1	P-0006237-T04-IM6		TRUE	FALSE
I-H-133671-T1-2-D1-1	H133671	Retinoblastoma	CNS tumor	RBL	2.54	POST-THERAPY	RELAPSE	METASTASIS	I-H-133671-T1-1-R1-1	P-0017418-T01-IM6	s_C_000535_M001_d	TRUE	TRUE	Yes
I-H-133672-T1-2-D1-1	H133672	Undifferentiated Sarcoma	Sarcoma	MFH	2.91	PRE-THERAPY	DIAGNOSIS	PRIMARY	I-H-133672-T1-1-R1-1	P-0019079-T02-IM6		TRUE	FALSE
I-H-133673-T2-1-D1-1	H133673	Wilms tumor	Wilms Tumor	WT	22.9	POST-THERAPY	RELAPSE	METASTASIS	I-H-133673-T1-1-R1-1		s_C_000731_M002_d	FALSE	TRUE
I-H-133674-T1-2-D1-1	H133674	Hepatoblastoma	Hepatoblastoma	LIHB	3.05	POST-THERAPY	RELAPSE	METASTASIS	I-H-133674-T1-1-R1-1		s_C_000910_M002_d	FALSE	TRUE
I-H-133675-T1-2-D1-1	H133675	Malignant neoplasm with carcinomatous differentiation	Other	HGUN	19.72	POST-THERAPY	RELAPSE	METASTASIS	I-H-133675-T1-1-R1-1	P-0011037-T07-IM6	s_C_TTKCWV_M001_d	TRUE	TRUE	Yes
I-H-133676-T1-1-D1-1	H133676	Adenoid Cystic Carcinoma	Carcinoma	ACYC	14.62	PRE-THERAPY	DIAGNOSIS	PRIMARY	I-H-133676-T1-1-R1-1	P-0023492-T02-IM6		TRUE	FALSE
I-H-134202-T1-2-D1-1	H134202	Undifferentiated Sarcoma	Sarcoma	MFH	4.31	POST-THERAPY	RELAPSE	METASTASIS	I-H-134202-T1-1-R1-1		s_C_P5XJ5M_M001_d	FALSE	TRUE
I-H-134733-T3-2-D1-1	H134733	Osteosarcoma	Sarcoma	OSOS	12.27	POST-THERAPY	RELAPSE	METASTASIS	I-H-134733-T3-1-R1-1	P-0024152-T02-IM6		TRUE	FALSE
I-H-134753-T1-1-D1-1	H134753	Chondrosarcoma	Sarcoma	CHS	24.09	PRE-THERAPY	DIAGNOSIS	PRIMARY		P-0021902-T02-IM6	s_C_7LPKDY_P001_d	TRUE	TRUE	Yes
I-H-134754-T1-1-D1-1	H134754	Undifferentiated Sarcoma	Sarcoma	MFH	16.68	PRE-THERAPY	DIAGNOSIS	PRIMARY	I-H-134754-T1-2-R1-1	P-0023483-T02-IM6		TRUE	FALSE
IID_H211919_T01_01_WG01	H211919	Neuroblastoma	Neuroblastoma	NBL	1.09	POST-THERAPY	RELAPSE	METASTASIS		P-0121503-T04-IM6		TRUE	FALSE
I-H-134756-T1-1-D1-1	H134756	Undifferentiated Sarcoma	Sarcoma	US	16.05	POST-THERAPY	RELAPSE	LOCAL RECURRENCE	I-H-134756-T1-2-R1-1	P-0025625-T02-IM6		TRUE	FALSE
I-H-134757-T1-1-D1-1	H134757	Osteosarcoma	Sarcoma	PAOS	18.27	PRE-THERAPY	DIAGNOSIS	PRIMARY	I-H-134757-T1-2-R1-1	P-0026469-T01-IM6	s_C_DCCNM0_P001_r	TRUE	TRUE	Yes
I-H-134769-T1-1-D1-2	H134769	Ewing Sarcoma	Sarcoma	ES	14.48	PRE-THERAPY	DIAGNOSIS	PRIMARY	I-H-134769-T1-2-R1-1	P-0030279-T02-IM6		TRUE	FALSE
I-H-135022-T1-2-D1-1	H135022	Adrenocortical Carcinoma	Carcinoma	ACC	13.29	PRE-THERAPY	DIAGNOSIS	PRIMARY	I-H-135022-T1-1-R1-1	P-0032236-T01-IM6		TRUE	FALSE
I-H-135062-T1-1-D1-1	H135062	Embryonal Rhabdomyosarcoma	Sarcoma	ERMS	17.28	PRE-THERAPY	DIAGNOSIS	PRIMARY	I-H-135062-T1-2-R1-1	P-0030713-T03-IM6		TRUE	FALSE
I-H-135066-T1-1-D1-1	H135066	Schwannoma	Sarcoma	SCHW	15.85	POST-THERAPY	RELAPSE	METASTASIS	I-H-135066-T1-2-R1-1		s_C_4KLPV0_M001_d	FALSE	TRUE
I-H-135073-T1-2-D1-1	H135073	Malignant Peripheral Nerve Sheath Tumor	Sarcoma	MPNST	11.52	POST-THERAPY	RELAPSE	METASTASIS	I-H-135073-T1-1-R1-1		s_C_NTH0XK_M001_d	FALSE	TRUE
I-H-135074-T1-2-D1-1	H135074	Embryonal Rhabdomyosarcoma	Sarcoma	ERMS	18.9	POST-THERAPY	RELAPSE	LOCAL RECURRENCE	I-H-135074-T1-1-R1-1	P-0018770-T04-IM6	s_C_4J8812_R001_d	TRUE	TRUE	Yes
I-H-135076-T1-1-D1-1	H135076	Osteosarcoma	Sarcoma	OS	0.53	POST-THERAPY	DIAGNOSIS	PRIMARY	I-H-135076-T1-1-R1-1	P-0035335-T01-IM6		TRUE	FALSE
IID_H211940_T01_01_WG01	H211940	Neuroblastoma	Neuroblastoma	NBL	17.54	POST-THERAPY	RELAPSE	METASTASIS	IID_H211940_T01_01_WT01	P-0022408-T03-IM6	s_C_006248_M001_d	TRUE	TRUE	Yes
IID_H211941_T01_01_WG01	H211941	Neuroblastoma	Neuroblastoma	NBL	11.91	POST-THERAPY	DIAGNOSIS	METASTASIS	IID_H211941_T01_01_WT01	P-0029444-T04-IM6		TRUE	FALSE
I-H-135387-T1-1-D1-1	H135387	Osteosarcoma	Sarcoma	CHOS	16.45	PRE-THERAPY	DIAGNOSIS	PRIMARY		P-0034435-T02-IM6		TRUE	FALSE
I-H-135393-T1-1-D1-1	H135393	Undifferentiated Sarcoma	Sarcoma	US	8.42	PRE-THERAPY	DIAGNOSIS	PRIMARY	I-H-135393-T1-2-R1-1	P-0034344-T03-IM6		TRUE	FALSE
I-H-135420-T1-2-D1-1	H135420	Desmoplastic Small-Round-Cell Tumor	Sarcoma	DSRCT	28.29	POST-THERAPY	RELAPSE	LOCAL RECURRENCE	I-H-135420-T1-1-R1-1	P-0021655-T02-IM6	s_C_L5D3WU_R001_d	TRUE	TRUE	Yes
IID_H211942_T01_01_WG01	H211942	Neuroblastoma	Neuroblastoma	NBL	0.87	POST-THERAPY	RELAPSE	LOCAL RECURRENCE	IID_H211942_T01_01_WT01	P-0121543-T01-IM6		TRUE	FALSE
I-H-135459-T1-2-D1-1	H135459	Undifferentiated Sarcoma	Sarcoma	MCHS	19.1	PRE-THERAPY	DIAGNOSIS	PRIMARY	I-H-135459-T1-1-R1-1	P-0035128-T02-IM6		TRUE	FALSE
IID_H211943_T01_01_WG01	H211943	Neuroblastoma	Neuroblastoma	NBL	6.42	POST-THERAPY	DIAGNOSIS	METASTASIS	IID_H211943_T01_01_WT01	P-0121496-T01-IM6		TRUE	FALSE
I-H-135466-T1-2-D1-1	H135466	Immature Teratoma	Germ cell tumor	OIMT	14.27	POST-THERAPY	RELAPSE	LOCAL RECURRENCE	I-H-135466-T1-1-R1-1		s_C_K67RFR_R001_d	FALSE	TRUE
IID_H211944_T01_01_WG01	H211944	Neuroblastoma	Neuroblastoma	NBL	1.44	POST-THERAPY	DIAGNOSIS	PRIMARY	IID_H211944_T01_01_WT01	P-0036222-T01-IM6	s_C_PMP0D8_P001_d	TRUE	TRUE	Yes
I-H-135963-T2-2-D1-1	H135963	Chondrosarcoma	Sarcoma	CHS	16.13	PRE-THERAPY	DIAGNOSIS	PRIMARY	I-H-135963-T2-1-R1-1		s_C_57K84V_P002_d	FALSE	TRUE
I-H-135967-T1-2-D1-1	H135967	Osteosarcoma	Sarcoma	OSOS	14.28	POST-THERAPY	RELAPSE	LOCAL RECURRENCE	I-H-135967-T1-1-R1-1	P-0037506-T01-IM6	s_C_HUVWPK_R001_d	TRUE	TRUE	Yes
IID_H211954_T01_01_WG01	H211954	Neuroblastoma	Neuroblastoma	NBL	4.76	POST-THERAPY	DIAGNOSIS	PRIMARY	IID_H211954_T01_01_WT01	P-0121441-T01-IM6	s_C_LR8PPK_P001_d	TRUE	TRUE	Yes
IID_H211955_T01_01_WG01	H211955	Neuroblastoma	Neuroblastoma	NBL	2.19	POST-THERAPY	DIAGNOSIS	PRIMARY	IID_H211955_T01_01_WT01	P-0036217-T02-IM6		TRUE	FALSE
I-H-135990-T1-1-D1-1	H135990	Osteosarcoma	Sarcoma	OSOS	18.52	POST-THERAPY	DIAGNOSIS	PRIMARY	I-H-135990-T1-2-R1-1	P-0036851-T01-IM6		TRUE	FALSE
I-H-136062-T1-1-D1-1	H136062	Ewing Sarcoma	Sarcoma	ES	11.8	POST-THERAPY	DIAGNOSIS	PRIMARY	I-H-136062-T1-2-R1-1	P-0038131-T01-IM6		TRUE	FALSE
IID_H211956_T01_01_WG01	H211956	Neuroblastoma	Neuroblastoma	NBL	0.6	POST-THERAPY	DIAGNOSIS	PRIMARY	IID_H211956_T01_01_WT01	P-0035246-T02-IM6	s_C_KCXD2R_P001_d	TRUE	TRUE	Yes
IID_H211957_T01_01_WG01	H211957	Neuroblastoma	Neuroblastoma	NBL	5.52	POST-THERAPY	RELAPSE	LOCAL RECURRENCE	IID_H211957_T01_01_WT01	P-0121476-T01-IM6		TRUE	FALSE
I-H-136136-T1-1-D1-1	H136136	Wilms Tumor	Wilms Tumor	WT	12.19	POST-THERAPY	DIAGNOSIS	PRIMARY	I-H-136136-T1-2-R1-1	P-0037885-T01-IM6		TRUE	FALSE
I-H-136139-T1-1-D1-1	H136139	Osteosarcoma	Sarcoma	FIOS	33.8	POST-THERAPY	RELAPSE	METASTASIS	I-H-136139-T1-2-R1-1		s_C_006611_M003_d	FALSE	TRUE
I-H-136375-T1-1-D1-1	H136375	Osteosarcoma	Sarcoma	CHOS	17.27	POST-THERAPY	RELAPSE	METASTASIS	I-H-136375-T1-2-R1-1	P-0024634-T02-IM6		TRUE	FALSE
I-H-136424-T1-1-D1-1	H136424	Wilms Tumor	Wilms Tumor	WT	2	POST-THERAPY	DIAGNOSIS	PRIMARY	I-H-136424-T1-2-R1-1	P-0038948-T01-IM6	s_C_8DFA7H_P001_d	TRUE	TRUE	Yes
IID_H211958_T01_01_WG01	H211958	Neuroblastoma	Neuroblastoma	NBL	2.25	POST-THERAPY	DIAGNOSIS	METASTASIS		P-0039095-T01-IM6		TRUE	FALSE
I-H-136428-T1-1-D1-1	H136428	Osteosarcoma	Sarcoma	OS	25.25	POST-THERAPY	DIAGNOSIS	PRIMARY	I-H-136428-T1-2-R1-1	P-0037301-T01-IM6		TRUE	FALSE
IID_H134738_T07_01_WG01	H134738	Osteosarcoma	Sarcoma	OSOS	43.83	POST-THERAPY	RELAPSE	METASTASIS	IID_H134738_T07_01_WT01	P-0027956-T03-IM6	s_C_HJWF08_M003_d	TRUE	TRUE	Yes
IID_H134768_T02_01_WG01	H134768	Alveolar Rhabdomyosarcoma	Sarcoma	ARMS	20.48	POST-THERAPY	RELAPSE	METASTASIS	IID_H134768_T02_01_WT01	P-0013120-T06-IM6		TRUE	FALSE
IID_H135462_T02_01_WG01	H135462	Clear cell carcinoma	Carcinoma	CECC	14.15	POST-THERAPY	RELAPSE	LOCAL RECURRENCE	IID_H135462_T02_01_WT01	P-0034842-T03-IM6		TRUE	FALSE
IID_H136433_T07_01_WG01	H136433	Osteosarcoma	Sarcoma	OSOS	17.86	POST-THERAPY	RELAPSE	METASTASIS	IID_H136433_T07_01_WT01	P-0019327-T03-IM6		TRUE	FALSE
IID_H136573_T05_01_WG01	H136573	Alveolar Rhabdomyosarcoma	Sarcoma	ARMS	4.14	PRE-THERAPY	RELAPSE	LOCAL RECURRENCE	IID_H136573_T05_01_WT01	P-0019531-T05-IM6		TRUE	FALSE
IID_H211974_T01_01_WG01	H211974	Neuroblastoma	Neuroblastoma	NBL	3.81	POST-THERAPY	RELAPSE	METASTASIS	IID_H211974_T01_01_WT01	P-0019682-T05-IM6	s_C_R6T7A5_M001_d	TRUE	TRUE	Yes
IID_H136631_T01_01_WG01	H136631	Renal Medullary Carcinoma	Carcinoma	MRC	23.62	POST-THERAPY	DIAGNOSIS	PRIMARY	IID_H136631_T01_01_WT01		s_C_7XX8XE_P001_d	FALSE	TRUE
IID_H136632_T01_01_WG01	H136632	Undifferentiated Sarcoma	Sarcoma	MRTL	26.37	POST-THERAPY	DIAGNOSIS	PRIMARY			s_C_PH9PHV_P002_d	FALSE	TRUE
IID_H136633_T01_01_WG01	H136633	Hepatoblastoma	Hepatoblastoma	LIHB	2.61	POST-THERAPY	DIAGNOSIS	PRIMARY	IID_H136633_T01_01_WT01	P-0031130-T02-IM6		TRUE	FALSE
IID_H136640_T01_01_WG01	H136640	Undifferentiated Sarcoma	Sarcoma	RCSNOS	18.53	PRE-THERAPY	PRIMARY REFRACTORY	PRIMARY	IID_H136640_T01_01_WT01		s_C_JXAV5F_P002_d	FALSE	TRUE
IID_H136641_T01_01_WG01	H136641	Osteosarcoma	Sarcoma	OSOS	8.47	PRE-THERAPY	DIAGNOSIS	PRIMARY	IID_H136641_T01_01_WT01	P-0040148-T01-IM6		TRUE	FALSE
IID_H211959_T01_01_WG01	H211959	Neuroblastoma	Neuroblastoma	NBL	4.72	POST-THERAPY	RELAPSE	LOCAL RECURRENCE	IID_H211959_T01_01_WT01	P-0121442-T02-IM6		TRUE	FALSE
IID_H156407_T01_01_WG01	H156407	Alveolar Rhabdomyosarcoma	Sarcoma	ARMS	15.54	POST-THERAPY	RELAPSE	METASTASIS	IID_H156407_T01_01_WT01	P-0028971-T03-IM6		TRUE	FALSE
IID_H156409_T01_01_WG01	H156409	Osteosarcoma	Sarcoma	OS	10.73	POST-THERAPY	RELAPSE	METASTASIS	IID_H156409_T01_01_WT01		s_C_M6D7F2_M001_d	FALSE	TRUE
IID_H156416_T01_01_WG01	H156416	Leiomyosarcoma	Sarcoma	LMS	6.44	POST-THERAPY	PRIMARY REFRACTORY	METASTASIS	IID_H156416_T01_01_WT01	P-0034991-T03-IM6		TRUE	FALSE
IID_H211962_T01_01_WG01	H211962	Neuroblastoma	Neuroblastoma	NBL	2.09	POST-THERAPY	DIAGNOSIS	PRIMARY	IID_H211962_T01_01_WT01	P-0121584-T01-IM6		TRUE	FALSE
IID_H158151_T01_01_WG01	H158151	Osteosarcoma	Sarcoma	CHOS	40.27	POST-THERAPY	RELAPSE	METASTASIS	IID_H158151_T01_01_WT01	P-0028484-T01-IM6		TRUE	FALSE
IID_H158180_T01_01_WG01	H158180	Fibrosarcoma	Sarcoma	MFH	2.11	POST-THERAPY	PRIMARY REFRACTORY	METASTASIS	IID_H158180_T01_01_WT01	P-0036400-T06-IM6		TRUE	FALSE
IID_H158181_T01_01_WG01	H158181	Synovial Sarcoma	Sarcoma	SYNS	19.23	POST-THERAPY	DIAGNOSIS	PRIMARY	IID_H158181_T01_01_WT01	P-0038531-T03-IM6		TRUE	FALSE
IID_H158182_T01_01_WG01	H158182	Esthesioneuroblastoma	Other	ENBL	11.68	POST-THERAPY	RELAPSE	METASTASIS		P-0041555-T02-IM6		TRUE	FALSE
IID_H211963_T01_01_WG01	H211963	Neuroblastoma	Neuroblastoma	NBL	3.87	POST-THERAPY	DIAGNOSIS	PRIMARY	IID_H211963_T01_01_WT01	P-0121447-T01-IM6		TRUE	FALSE
IID_H211964_T01_01_WG01	H211964	Neuroblastoma	Neuroblastoma	NBL	2.92	POST-THERAPY	DIAGNOSIS	PRIMARY	IID_H211964_T01_01_WT01	P-0121463-T01-IM6		TRUE	FALSE
IID_H158186_T01_01_WG01	H158186	Neuroblastoma	Neuroblastoma	NBL	17.11	POST-THERAPY	RELAPSE	METASTASIS	IID_H158186_T01_01_WT01	P-0002578-T04-IM6		TRUE	FALSE
IID_H158223_T01_01_WG01	H158223	Osteosarcoma	Sarcoma	CHOS	15.47	POST-THERAPY	RELAPSE	METASTASIS	IID_H158223_T01_01_WT01	P-0021358-T03-IM6		TRUE	FALSE
IID_H211966_T01_01_WG01	H211966	Neuroblastoma	Neuroblastoma	NBL	1.21	PRE-THERAPY	DIAGNOSIS	PRIMARY	IID_H211966_T01_01_WT01	P-0121468-T01-IM6	s_C_2NJHKF_P001_d	TRUE	TRUE
IID_H158273_T01_01_WG01	H158273	Osteosarcoma	Sarcoma	CHOS	11.02	PRE-THERAPY	DIAGNOSIS	PRIMARY	IID_H158273_T01_01_WT01	P-0042513-T01-IM6	s_C_2XJDUL_P001_d	TRUE	TRUE	Yes
IID_H158493_T01_01_WG01	H158493	Osteosarcoma	Sarcoma	OSOS	16.32	POST-THERAPY	DIAGNOSIS	PRIMARY	IID_H158493_T01_01_WT01	P-0043778-T01-IM6		TRUE	FALSE
IID_H158878_T01_01_WG01	H158878	Alveolar Rhabdomyosarcoma	Sarcoma	ARMS	6.36	POST-THERAPY	RELAPSE	METASTASIS	IID_H158878_T01_01_WT01	P-0030361-T02-IM6		TRUE	FALSE
IID_H158880_T01_01_WG01	H158880	Osteosarcoma	Sarcoma	CHOS	12.99	POST-THERAPY	PRIMARY REFRACTORY	PRIMARY	IID_H158880_T01_01_WT01		s_XPRO_0204_T_DNA	FALSE	TRUE
IID_H158916_T01_01_WG01	H158916	Osteosarcoma	Sarcoma	OSOS	13.1	POST-THERAPY	DIAGNOSIS	PRIMARY	IID_H158916_T01_01_WT01	P-0044294-T02-IM6		TRUE	FALSE
IID_H158917_T01_01_WG01	H158917	Fibrolamellar Carcinoma	Carcinoma	FLC	17.38	POST-THERAPY	RELAPSE	METASTASIS	IID_H158917_T01_01_WT01	P-0047568-T01-IM6		TRUE	FALSE
IID_H158918_T01_01_WG01	H158918	Basal Cell Adenocarcinoma	Carcinoma	BCAC	5.04	PRE-THERAPY	DIAGNOSIS	PRIMARY	IID_H158918_T01_01_WT01	P-0047273-T02-IM6		TRUE	FALSE
IID_H158919_T01_01_WG01	H158919	Osteosarcoma	Sarcoma	OSOS	17.76	POST-THERAPY	PRIMARY REFRACTORY	PRIMARY	IID_H158919_T01_01_WT01	P-0048743-T01-IM6	s_C_0PPAV0_P001_d	TRUE	TRUE
IID_H211967_T01_01_WG01	H211967	Neuroblastoma	Neuroblastoma	NBL	1.49	POST-THERAPY	DIAGNOSIS	PRIMARY	IID_H211967_T01_01_WT01	P-0121466-T01-IM6		TRUE	FALSE
IID_H159153_T01_01_WG01	H159153	Osteosarcoma	Sarcoma	OS	22.58	POST-THERAPY	DIAGNOSIS	METASTASIS	IID_H159153_T01_01_WT01		s_C_T9EUMH_M001_d	FALSE	TRUE
IID_H159369_T01_01_WG01	H159369	Osteosarcoma	Sarcoma	CHOS	14.24	PRE-THERAPY	DIAGNOSIS	PRIMARY		P-0049452-T01-IM6		TRUE	FALSE
IID_H159370_T01_01_WG01	H159370	Osteosarcoma	Sarcoma	OSOS	10.16	POST-THERAPY	DIAGNOSIS	PRIMARY	IID_H159370_T01_01_WT01	P-0049994-T01-IM6	s_C_VPWCHE_P001_d	TRUE	TRUE	Yes
IID_H211968_T01_01_WG01	H211968	Neuroblastoma	Neuroblastoma	NBL	2.3	POST-THERAPY	DIAGNOSIS	PRIMARY	IID_H211968_T01_01_WT01	NA - SAMPLE FROM SAME PROCEDURE SEQUENCED	s_C_Y63VCJ_P001_d	TRUE	TRUE
IID_H211969_T01_01_WG01	H211969	Neuroblastoma	Neuroblastoma	NBL	13.69	POST-THERAPY	RELAPSE	METASTASIS	IID_H211969_T01_01_WT01	P-0121517-T02-IM6		TRUE	FALSE
IID_H195916_T01_01_WG01	H195916	Mucinous Ovarian Cancer	Germ cell tumor	MOV	19.09	PRE-THERAPY	RELAPSE	LOCAL RECURRENCE	IID_H195916_T01_01_WT01	P-0049911-T01-IM6		TRUE	FALSE
IID_H211970_T01_01_WG01	H211970	Neuroblastoma	Neuroblastoma	NBL	0.37	PRE-THERAPY	DIAGNOSIS	PRIMARY			s_C_ACW98U_P001_d	FALSE	TRUE
IID_H195920_T02_01_WG01	H195920	Undifferentiated Sarcoma	Sarcoma	USPC	21.77	POST-THERAPY	DIAGNOSIS	PRIMARY	IID_H195920_T02_01_WT01	P-0049830-T03-IM6	s_C_P9YPDY_P001_d	TRUE	TRUE	Yes
IID_H195921_T01_01_WG01	H195921	Osteosarcoma	Sarcoma	TEOS	16.58	PRE-THERAPY	DIAGNOSIS	PRIMARY	IID_H195921_T01_01_WT01	P-0050393-T01-IM6	s_C_97TPR0_P001_d	TRUE	TRUE	Yes
IID_H211971_T01_01_WG01	H211971	Neuroblastoma	Neuroblastoma	NBL	20.25	POST-THERAPY	PRIMARY REFRACTORY	METASTASIS	IID_H211971_T01_01_WT01	P-0121480-T03-IM6		TRUE	FALSE
IID_H195923_T01_01_WG01	H195923	Osteosarcoma	Sarcoma	OSOS	16.59	POST-THERAPY	PRIMARY REFRACTORY	METASTASIS	IID_H195923_T01_01_WT01		s_C_DPCLL1_M001_d	FALSE	TRUE
IID_H195989_T01_01_WG01	H195989	Mixed Germ Cell Tumor with Yolk Sac Tumor Component	Germ cell tumor	OMGCT	8.27	POST-THERAPY	PRIMARY REFRACTORY	METASTASIS	IID_H195989_T01_01_WT01	P-0052196-T01-IM6	s_C_EC0MFK_P001_d	TRUE	TRUE	Yes
IID_H195990_T01_01_WG01	H195990	Pilocytic Astrocytoma	CNS tumor	PAST	20.35	POST-THERAPY	RELAPSE	LOCAL RECURRENCE	IID_H195990_T01_01_WT01	P-0042748-T04-IM6		TRUE	FALSE
IID_H195991_T01_01_WG01	H195991	Osteosarcoma	Sarcoma	US	32.21	POST-THERAPY	RELAPSE	METASTASIS	IID_H195991_T01_01_WT01	P-0008008-T05-IM6	s_C_DDYT2A_M001_d	TRUE	TRUE	Yes
IID_H195992_T02_01_WG01	H195992	Osteosarcoma	Sarcoma	OSOS	10.72	POST-THERAPY	RELAPSE	METASTASIS	IID_H195992_T01_01_WT01	P-0051478-T01-IM6		TRUE	FALSE
IID_H196046_T01_01_WG01	H196046	Osteosarcoma	Sarcoma	OSOS	13.09	POST-THERAPY	DIAGNOSIS	PRIMARY		P-0052380-T01-IM6		TRUE	FALSE
IID_H196094_T01_01_WG01	H196094	Leiomyosarcoma	Sarcoma	LMS	4.82	POST-THERAPY	RELAPSE	METASTASIS		P-0041458-T02-IM6		TRUE	FALSE
IID_H196095_T01_01_WG01	H196095	Desmoplastic Small-Round-Cell Tumor	Sarcoma	DSRCT	18.54	POST-THERAPY	RELAPSE	METASTASIS		P-0021868-T03-IM6		TRUE	FALSE
IID_H211972_T01_01_WG01	H211972	Neuroblastoma	Neuroblastoma	NBL	1.61	POST-THERAPY	DIAGNOSIS	PRIMARY	IID_H211972_T01_01_WT01	P-0053833-T01-IM6	s_C_L1K516_M001_d	TRUE	TRUE	Yes
IID_H196231_T01_01_WG01	H196231	Retinoblastoma	CNS tumor	RBL	3.97	POST-THERAPY	RELAPSE	LOCAL RECURRENCE		P-0050222-T03-IM6		TRUE	FALSE
IID_H196232_T01_01_WG01	H196232	Undifferentiated Sarcoma	Sarcoma	US	24.21	POST-THERAPY	RELAPSE	METASTASIS	IID_H196232_T01_01_WT01	P-0027224-T03-IM6		TRUE	FALSE
IID_H196388_T01_01_WG01	H196388	Diffuse Leptomeningeal Glioneural Tumor	CNS tumor	DLGT	18.85	POST-THERAPY	RELAPSE	LOCAL RECURRENCE	IID_H196388_T01_01_WT01	P-0052411-T03-IM6	s_C_CUTWHT_R001_d	TRUE	TRUE	Yes
IID_H211973_T01_01_WG01	H211973	Neuroblastoma	Neuroblastoma	NBL	3.3	PRE-THERAPY	RELAPSE	METASTASIS	IID_H211973_T01_01_WT01	P-0121622-T01-IM6		TRUE	FALSE
IID_H196429_T01_01_WG01	H196429	Wilms Tumor	Wilms Tumor	WT	5.12	POST-THERAPY	DIAGNOSIS	PRIMARY	IID_H196429_T01_01_WT01	P-0055823-T02-IM6		TRUE	FALSE
IID_H196445_T01_01_WG01	H196445	Pineoblastoma	CNS tumor	PBL	9.18	PRE-THERAPY	DIAGNOSIS	PRIMARY	IID_H196445_T01_01_WT01	P-0035665-T01-IM6	s_C_0PE3U8_P001_d	TRUE	TRUE	Yes
IID_H211975_T01_01_WG01	H211975	Neuroblastoma	Neuroblastoma	NBL	6.97	POST-THERAPY	DIAGNOSIS	PRIMARY	IID_H211975_T01_01_WT01	P-0121485-T01-IM7	s_C_9LTAAK_P001_d	TRUE	TRUE	Yes
IID_H196848_T01_01_WG01	H196848	Papillary Thyroid Cancer	Other	THPA	14.69	PRE-THERAPY	RELAPSE	METASTASIS	IID_H196848_T01_01_WT01	P-0059441-T01-IM7		TRUE	FALSE
IID_H196898_T01_01_WG01	H196898	Osteosarcoma	Sarcoma	CHOS	6.92	PRE-THERAPY	DIAGNOSIS	PRIMARY		P-0057729-T01-IM6		TRUE	FALSE
IID_H196899_T01_01_WG01	H196899	Yolk Sac Tumor	Germ cell tumor	OYST	9.79	POST-THERAPY	RELAPSE	LOCAL RECURRENCE	IID_H196899_T01_01_WT01	P-0040153-T02-IM6	s_C_F4HWPN_M002_d	TRUE	TRUE	Yes
IID_H197215_T01_01_WG01	H197215	Pineal Parenchymal Tumor Indeterminate Differentation	CNS tumor	PBL	29.82	PRE-THERAPY	DIAGNOSIS	PRIMARY	IID_H197215_T01_01_WT01	P-0011424-T01-IM5		TRUE	FALSE
IID_H211976_T01_01_WG01	H211976	Neuroblastoma	Neuroblastoma	NBL	4.99	POST-THERAPY	PRIMARY REFRACTORY	METASTASIS	IID_H211976_T01_01_WT01	P-0121601-T02-IM6		TRUE	FALSE
IID_H198333_T01_01_WG01	H198333	Medulloblastoma	CNS tumor	MBL	5.1	POST-THERAPY	RELAPSE	LOCAL RECURRENCE	IID_H198333_T01_01_WT01	P-0046022-T02-IM6		TRUE	FALSE
IID_H198662_T01_01_WG01	H198662	Wilms Tumor	Wilms Tumor	WT	6.16	POST-THERAPY	RELAPSE	METASTASIS	IID_H198662_T01_01_WT01	P-0042811-T02-IM7		TRUE	FALSE
IID_H211978_T01_01_WG01	H211978	Neuroblastoma	Neuroblastoma	NBL	2.28	POST-THERAPY	DIAGNOSIS	PRIMARY	IID_H211978_T01_01_WT01	P-0121565-T01-IM6		TRUE	FALSE
IID_H211979_T01_01_WG01	H211979	Neuroblastoma	Neuroblastoma	NBL	2.91	POST-THERAPY	DIAGNOSIS	PRIMARY	IID_H211979_T01_01_WT01	P-0121604-T01-IM6		TRUE	FALSE
