# Supplementary material for: Feasibility of whole genome and transcriptome profiling in pediatric and young adult cancers
Source: Nat Commun. 2022 May 18;13:2485. doi: 10.1038/s41467-022-30233-7 (PMC9117241; doi:10.1038/s41467-022-30233-7)
Supplement: Supplementary file 5 — Supplementary Data 2 [file 41467_2022_30233_MOESM5_ESM.xlsx]

## Sheet: Supplementary Data 2
S.Data 2: Study quality control metrics
DNA ID	Individual ID	RNA ID	RNA Mean Read Length	RNA Total Sequences	RNA Exonic Rate	DNA Median Coverage	DNA Mean Read Length	DNA Median Insert Size	DNA GC Dropout
I-H-108333-T2-2-D1-1	H108333	I-H-108333-T2-1-R1-1	101	66050739	0.452315	114	151	379	0.589365
I-H-133671-T1-2-D1-1	H133671	I-H-133671-T1-1-R1-1	101	90935530	0.464554	92	151	409	0.740503
I-H-133672-T1-2-D1-1	H133672	I-H-133672-T1-1-R1-1	101	83349227	0.222479	101	151	388	0.465676
I-H-133673-T2-1-D1-1	H133673	I-H-133673-T1-1-R1-1	101	97144925	0.480603	98	151	440	0.891526
I-H-133674-T1-2-D1-1	H133674	I-H-133674-T1-1-R1-1	101	83407233	0.541825	95	151	381	0.2296
I-H-133675-T1-2-D1-1	H133675	I-H-133675-T1-1-R1-1	101	68565267	0.493034	144	151	346	0.910727
I-H-133676-T1-1-D1-1	H133676	I-H-133676-T1-1-R1-1	101	85789322	0.354702	69	151	346	1.14469
I-H-134202-T1-2-D1-1	H134202	I-H-134202-T1-1-R1-1	101	49603034	0.525943	67	151	360	0.341266
I-H-134733-T3-2-D1-1	H134733	I-H-134733-T3-1-R1-1	101	79299219	0.460338	69	151	360	0.113157
I-H-134753-T1-1-D1-1	H134753		NA	NA	NA	105	151	382	0.400879
I-H-134754-T1-1-D1-1	H134754	I-H-134754-T1-2-R1-1	101	62076271	0.48247	67	151	389	0.327444
IID_H211919_T01_01_WG01	H211919		NA	NA	NA	81	151	385	0.238312
I-H-134756-T1-1-D1-1	H134756	I-H-134756-T1-2-R1-1	101	50602339	0.808777	91	151	378	0.38733
I-H-134757-T1-1-D1-1	H134757	I-H-134757-T1-2-R1-1	101	49228656	0.651306	71	151	377	0.227752
I-H-134769-T1-1-D1-2	H134769	I-H-134769-T1-2-R1-1	151	176786030	0.516129	103	151	456	0.263621
I-H-135022-T1-2-D1-1	H135022	I-H-135022-T1-1-R1-1	101	80217131	0.449886	114	151	361	0.267143
I-H-135062-T1-1-D1-1	H135062	I-H-135062-T1-2-R1-1	151	55642597	0.473005	92	151	363	0.528237
I-H-135066-T1-1-D1-1	H135066	I-H-135066-T1-2-R1-1	151	55147537	0.437817	77	151	336	0.927719
I-H-135073-T1-2-D1-1	H135073	I-H-135073-T1-1-R1-1	151	67769244	0.383411	104	151	400	0.545445
I-H-135074-T1-2-D1-1	H135074	I-H-135074-T1-1-R1-1	151	69347576	0.428951	81	151	352	0.886846
I-H-135076-T1-1-D1-1	H135076	I-H-135076-T1-1-R1-1	151	52190522	0.463461	87	151	385	0.657024
IID_H211940_T01_01_WG01	H211940	IID_H211940_T01_01_WT01	151	83171570	0.493779	89	151	391	0.035829
IID_H211941_T01_01_WG01	H211941	IID_H211941_T01_01_WT01	151	73231974	0.551396	108	151	412	2.136
I-H-135387-T1-1-D1-1	H135387		NA	NA	NA	98	151	357	1.30772
I-H-135393-T1-1-D1-1	H135393	I-H-135393-T1-2-R1-1	151	41790064	0.392409	81	151	377	0.432104
I-H-135420-T1-2-D1-1	H135420	I-H-135420-T1-1-R1-1	151	49266658	0.405932	127	151	386	0.787628
IID_H211942_T01_01_WG01	H211942	IID_H211942_T01_01_WT01	151	58790092	0.39115	149	151	308	0.481453
I-H-135459-T1-2-D1-1	H135459	I-H-135459-T1-1-R1-1	101	68267815	0.472786	90	151	362	0.825097
IID_H211943_T01_01_WG01	H211943	IID_H211943_T01_01_WT01	151	72301560	0.165153	76	151	350	0.060832
I-H-135466-T1-2-D1-1	H135466	I-H-135466-T1-1-R1-1	151	58964871	0.472311	103	151	392	1.98799
IID_H211944_T01_01_WG01	H211944	IID_H211944_T01_01_WT01	151	63589891	0.371469	111	151	340	0
I-H-135963-T2-2-D1-1	H135963	I-H-135963-T2-1-R1-1	151	70602902	0.389587	91	151	415	0
I-H-135967-T1-2-D1-1	H135967	I-H-135967-T1-1-R1-1	151	54545210	0.447119	99	151	408	0.057542
IID_H211954_T01_01_WG01	H211954	IID_H211954_T01_01_WT01	151	27236509	0.393416	106	151	382	0.809863
IID_H211955_T01_01_WG01	H211955	IID_H211955_T01_01_WT01	151	78026169	0.391714	113	151	363	0.951341
I-H-135990-T1-1-D1-1	H135990	I-H-135990-T1-2-R1-1	151	58857680	0.388187	108	151	381	0.403212
I-H-136062-T1-1-D1-1	H136062	I-H-136062-T1-2-R1-1	151	79252764	0.471523	78	151	363	1.1282
IID_H211956_T01_01_WG01	H211956	IID_H211956_T01_01_WT01	151	59967335	0.34388	94	151	352	1.19081
IID_H211957_T01_01_WG01	H211957	IID_H211957_T01_01_WT01	151	50603564	0.368585	99	151	303	0.006118
I-H-136136-T1-1-D1-1	H136136	I-H-136136-T1-2-R1-1	151	47265071	0.386772	128	151	364	0.11931
I-H-136139-T1-1-D1-1	H136139	I-H-136139-T1-2-R1-1	151	81097072	0.429996	81	151	405	1.70986
I-H-136375-T1-1-D1-1	H136375	I-H-136375-T1-2-R1-1	151	97312020	0.55014	98	151	336	0.398472
I-H-136424-T1-1-D1-1	H136424	I-H-136424-T1-2-R1-1	151	76718553	0.410969	133	151	424	0.679188
IID_H211958_T01_01_WG01	H211958		NA	NA	NA	117	151	367	0.736742
I-H-136428-T1-1-D1-1	H136428	I-H-136428-T1-2-R1-1	151	80497966	0.416971	114	151	384	0.729321
IID_H134738_T07_01_WG01	H134738	IID_H134738_T07_01_WT01	151	45863818	0.306526	91	151	346	0.259639
IID_H134768_T02_01_WG01	H134768	IID_H134768_T02_01_WT01	151	82992972	0.343577	77	151	350	3.29158
IID_H135462_T02_01_WG01	H135462	IID_H135462_T02_01_WT01	151	89925494	0.779951	142	151	387	2e-06
IID_H136433_T07_01_WG01	H136433	IID_H136433_T07_01_WT01	151	58971862	0.502457	82	151	376	6e-06
IID_H136573_T05_01_WG01	H136573	IID_H136573_T05_01_WT01	151	153208360	0.447726	114	151	328	0.207525
IID_H211974_T01_01_WG01	H211974	IID_H211974_T01_01_WT01	151	149943954	0.349128	81	151	349	5e-06
IID_H136631_T01_01_WG01	H136631	IID_H136631_T01_01_WT01	151	44961531	0.487348	82	151	358	0.51141
IID_H136632_T01_01_WG01	H136632		NA	NA	NA	113	151	344	0.251731
IID_H136633_T01_01_WG01	H136633	IID_H136633_T01_01_WT01	151	71975056	0.605717	107	151	353	0.415515
IID_H136640_T01_01_WG01	H136640	IID_H136640_T01_01_WT01	151	72082665	0.401425	83	151	363	0.271558
IID_H136641_T01_01_WG01	H136641	IID_H136641_T01_01_WT01	151	88822936	0.503789	86	151	349	0.22108
IID_H211959_T01_01_WG01	H211959	IID_H211959_T01_01_WT01	151	74950201	0.542703	181	151	369	0.436595
IID_H156407_T01_01_WG01	H156407	IID_H156407_T01_01_WT01	151	56882557	0.337632	95	151	362	0.588201
IID_H156409_T01_01_WG01	H156409	IID_H156409_T01_01_WT01	151	56787634	0.544158	80	151	358	0.111875
IID_H156416_T01_01_WG01	H156416	IID_H156416_T01_01_WT01	151	60663308	0.449245	93	151	404	0.807258
IID_H211962_T01_01_WG01	H211962	IID_H211962_T01_01_WT01	151	61006054	0.526427	106	151	355	2.11048
IID_H158151_T01_01_WG01	H158151	IID_H158151_T01_01_WT01	151	82650185	0.461101	76	151	410	0.314415
IID_H158180_T01_01_WG01	H158180	IID_H158180_T01_01_WT01	151	86616037	0.479243	91	151	421	0.150491
IID_H158181_T01_01_WG01	H158181	IID_H158181_T01_01_WT01	151	98418423	0.48948	99	151	390	0.384356
IID_H158182_T01_01_WG01	H158182		NA	NA	NA	155	151	407	0.299523
IID_H211963_T01_01_WG01	H211963	IID_H211963_T01_01_WT01	151	93933805	0.451652	85	151	395	0.492877
IID_H211964_T01_01_WG01	H211964	IID_H211964_T01_01_WT01	151	88283007	0.534138	92	151	405	0.713174
IID_H158186_T01_01_WG01	H158186	IID_H158186_T01_01_WT01	151	122364360	0.328783	74	151	371	0.679531
IID_H158223_T01_01_WG01	H158223	IID_H158223_T01_01_WT01	151	116516461	0.392644	86	151	368	4e-06
IID_H211966_T01_01_WG01	H211966	IID_H211966_T01_01_WT01	151	85014387	0.249253	110	151	362	4e-06
IID_H158273_T01_01_WG01	H158273	IID_H158273_T01_01_WT01	151	84834396	0.428887	117	151	376	0.645835
IID_H158493_T01_01_WG01	H158493	IID_H158493_T01_01_WT01	151	71004474	0.404943	89	151	335	0.710644
IID_H158878_T01_01_WG01	H158878	IID_H158878_T01_01_WT01	151	156785713	0.41858	95	151	361	0.054252
IID_H158880_T01_01_WG01	H158880	IID_H158880_T01_01_WT01	151	116433462	0.273337	115	151	367	0.114866
IID_H158916_T01_01_WG01	H158916	IID_H158916_T01_01_WT01	151	55334107	0.555697	84	151	319	2.4546
IID_H158917_T01_01_WG01	H158917	IID_H158917_T01_01_WT01	151	118673783	0.593668	101	151	391	0.185831
IID_H158918_T01_01_WG01	H158918	IID_H158918_T01_01_WT01	151	158258897	0.387986	88	151	363	0.020479
IID_H158919_T01_01_WG01	H158919	IID_H158919_T01_01_WT01	151	138566388	0.453932	146	151	317	0.247241
IID_H211967_T01_01_WG01	H211967	IID_H211967_T01_01_WT01	151	131297094	0.373299	107	151	351	0.800567
IID_H159153_T01_01_WG01	H159153	IID_H159153_T01_01_WT01	151	191432249	0.434301	130	151	433	2e-06
IID_H159369_T01_01_WG01	H159369		NA	NA	NA	109	151	407	1.79507
IID_H159370_T01_01_WG01	H159370	IID_H159370_T01_01_WT01	151	113839840	0.393486	86	151	393	0.764932
IID_H211968_T01_01_WG01	H211968	IID_H211968_T01_01_WT01	151	120310113	0.485844	102	151	382	1.0406
IID_H211969_T01_01_WG01	H211969	IID_H211969_T01_01_WT01	151	132650491	0.509515	122	151	393	0.718871
IID_H195916_T01_01_WG01	H195916	IID_H195916_T01_01_WT01	151	180865937	0.571992	91	151	383	0.479764
IID_H211970_T01_01_WG01	H211970		NA	NA	NA	93	151	361	2.65844
IID_H195920_T02_01_WG01	H195920	IID_H195920_T02_01_WT01	151	138184468	0.388674	144	151	348	1.45574
IID_H195921_T01_01_WG01	H195921	IID_H195921_T01_01_WT01	151	92642436	0.430107	91	151	370	0.27558
IID_H211971_T01_01_WG01	H211971	IID_H211971_T01_01_WT01	151	169607595	0.329069	91	151	334	1.842
IID_H195923_T01_01_WG01	H195923	IID_H195923_T01_01_WT01	151	123967204	0.335462	74	151	371	2.38526
IID_H195989_T01_01_WG01	H195989	IID_H195989_T01_01_WT01	151	118598627	0.27325	171	151	398	0.67185
IID_H195990_T01_01_WG01	H195990	IID_H195990_T01_01_WT01	151	709888002	NA	83	150.885	327	1.02004
IID_H195991_T01_01_WG01	H195991	IID_H195991_T01_01_WT01	151	552754586	0.400267	79	151	329	2.03697
IID_H195992_T02_01_WG01	H195992	IID_H195992_T01_01_WT01	151	189411474	0.65757	94	151	426	0.81139
IID_H196046_T01_01_WG01	H196046		NA	NA	NA	81	150	457	3e-06
IID_H196094_T01_01_WG01	H196094		NA	NA	NA	90	151	403	0.594372
IID_H196095_T01_01_WG01	H196095		NA	NA	NA	93	150	412	0
IID_H211972_T01_01_WG01	H211972	IID_H211972_T01_01_WT01	151	180543938	0.374159	78	151	397	0.873678
IID_H196231_T01_01_WG01	H196231		NA	NA	NA	132	151	318	0.007917
IID_H196232_T01_01_WG01	H196232	IID_H196232_T01_01_WT01	151	210222786	0.432184	122	151	301	0.002485
IID_H196388_T01_01_WG01	H196388	IID_H196388_T01_01_WT01	151	197640078	0.489173	106	151	418	0.893451
IID_H211973_T01_01_WG01	H211973	IID_H211973_T01_01_WT01	151	170148186	0.331791	112	151	390	0.61883
IID_H196429_T01_01_WG01	H196429	IID_H196429_T01_01_WT01	151	133331074	0.328308	84	151	402	0.740243
IID_H196445_T01_01_WG01	H196445	IID_H196445_T01_01_WT01	151	216172230	0.389662	114	151	381	1.2872
IID_H211975_T01_01_WG01	H211975	IID_H211975_T01_01_WT01	151	110902638	0.441482	82	151	425	0.525959
IID_H196848_T01_01_WG01	H196848	IID_H196848_T01_01_WT01	151	133873090	0.415548	70	151	423	0.833606
IID_H196898_T01_01_WG01	H196898		NA	NA	NA	102	151	358	0.272833
IID_H196899_T01_01_WG01	H196899	IID_H196899_T01_01_WT01	151	122540810	0.494441	117	151	384	0.335004
IID_H197215_T01_01_WG01	H197215	IID_H197215_T01_01_WT01	151	214961224	0.353728	113	151	400	1.90595
IID_H211976_T01_01_WG01	H211976	IID_H211976_T01_01_WT01	151	242194136	0.568807	105	151	378	0.038188
IID_H198333_T01_01_WG01	H198333	IID_H198333_T01_01_WT01	151	108071516	0.319278	133	151	423	0.771914
IID_H198662_T01_01_WG01	H198662	IID_H198662_T01_01_WT01	151	139866798	0.432233	101	151	379	0.558754
IID_H211978_T01_01_WG01	H211978	IID_H211978_T01_01_WT01	151	103491896	0.640058	88	151	459	0.749725
IID_H211979_T01_01_WG01	H211979	IID_H211979_T01_01_WT01	151	94451820	0.468785	120	151	416	0.93433
