# Supplementary material for: Feasibility of whole genome and transcriptome profiling in pediatric and young adult cancers
Source: Nat Commun. 2022 May 18;13:2485. doi: 10.1038/s41467-022-30233-7 (PMC9117241; doi:10.1038/s41467-022-30233-7)
Supplement: Supplementary file 6 — Supplementary Data 3 [file 41467_2022_30233_MOESM6_ESM.xlsx]

## Sheet: Supplementary Data 3
S. Data 3:Totality of findings by cWGTS with annotation on clinical relevance. For column 'Any previous clinical finding', 0: No prior finding by clinical diagnostic workflow and no additional by cWGTS, 1: No prior finding by clinical diagnostic workflow and additional by cWGTS, 2: Prior finding by clinical diagnostic workflow, no additional finding by cWGTS, 3: Prior finding by clinical diagnost…
Individual ID	Disease	Copy Number	Cancer Gene	Fusion	SV	Germline	TMB	MSI	Germline Signature	Signature 18 for differential Neuroblastoma diagnosis	Treatment Signature	Viral	Telomere	WGD	Chromothripsis	Other Oncogenic Event	Informs Diagnosis	Novel Fusions	Germline Signature	Prognostic Findings	Therapy Defining	Clinical	Incremental Finding	Any previous clinical finding	Platform that detects	Findings	Clinically Validated Finding	Explanation of findings	New Finding Type	Prior Findings - Mutations	Prior Findings - CNAs	Prior Findings - SVs/Fusions	Overexpressed with SVs/Fusions	Overexpressed no SVs/Fusion Support	Overexpressed with Tissue of Origin	Underexpressed with SVs/Fusions	Underexpressed no SVs/Fusion Support
H108333	Undifferentiated Sarcoma	1	1	1	1								-			1	1					1	1	2	WES+RNA-seq	NUTM1-MGA fusion,TERT rearrangement	NUT1-MGA	Established driver fusion (NUTM1-MGA); Pathogenic alteration in established tumor-associated oncogene (TERT rearrangement)	Fusion,SV	PIK3CA_G118D	MDM2_AMPLIFICATION, PRDM1_DELETION, PIK3R1_DELETION, ID3_DELETION, ARID1A_DELETION, SESN2_DELETION, SESN1_DELETION, NF2_DELETION	ROS1-CERT1_Fusion	NUTM1	DLL3		NF2	WIF1, NFKBIE, PHLPP1, SMARCB1, CREBRF, EP300, PARP3, TNFRSF18, ARID1A, CD40, CD274, RNF43, PTPN1
H133671	Retinoblastoma	1	1		1												1					1	1	3	cWGTS	Mutation signature, No sig 18		Lack of signature 18 helped establish diagnosis as metastatic MYCN amplified retinoblastoma as opposed to nerublastoma (unable to discern by standard pathology)	Signature	TSC1_R509*, BCOR_R1261Gfs*33	FAT1_DELETION, MYCN_AMPLIFICATION, TSC1_DELETION	nothing reported	MYCN	PRAME, DLL3, SSTR2, DOT1L			CTLA4, CD27, RB1, NDRG1, WIF1, WT1, NFKBIA, RUNX1, IKZF1, CD40, CDKN2A, SLFN11, CDKN2B, TNFRSF9, CDKN2C, PDCD1LG2, TNFRSF18, RNF43, PRKAR1A, PARP3
H133672	Undifferentiated Sarcoma	1	1	1	1									1				1				1	1	3	WES+RNA-seq	EPC2-AFF3 fusion		Novel presumed driving fusion in otherwise driver negative sarcoma	Fusion	NF1_D2033Vfs*4, ZFHX3_R715*, NF1_Y2285Tfs*5	CDKN2B_DELETION, CDKN2A_DELETION	nothing reported		SMO, MALAT1			CREBRF, PDCD1LG2, PDCD1, NFKBIA, SDHD, SDHB, MLH3, SSRP1, PTPN2, CD274, TNFRSF9, DAXX
H133673	Wilms tumor	1	1								1			1										2						CREBBP_D1116fs*13	AXIN1_DELETION	nothing reported		NOTCH1, RET, SSTR1			CD70
H133674	Hepatoblastoma	1	1								1													2						CTNNB1_G34R	nothing reported	nothing reported		TRAP1, KLB, FGF3, HSP90B1, PLK1, SRC, FGFR4	KLB		KMT2C
H133675	Malignant neoplasm with carcinomatous differentiation	1	1	1	1						1													2						TP53_L265Yfs*81, KIT_D52N, TP53_G105F	nothing reported	SS18-POU5F1	POU5F1	CYP3A5, FOLH1, NUTM1, KLB, ERBB4, ZNF217			WIF1, PTCH2, UBE2N, CDKN2C, PDCD1LG2, PTCH1, SLFN11, PRKAR1A, SHFM1
H133676	Adenoid Cystic Carcinoma				1												1					1	1	1	cWGTS	MYB enhancer hijacking (MYB-NFIB)		Driver oncogenic enhancer hijacking for adenoid cystic carcinoma	SV	nothing reported	nothing reported	nothing reported	MYB	FOLH1, PLK2, EGF, FGFR2, KIT, NOTCH1, SOX10, TACSTD2, NRG2			CTLA4, NFKBIE, UBE2N, CDKN2C, PDCD1, CD274, DAXX, RECQL
H134202	Undifferentiated Sarcoma	1	1			1																		2						NF1_R816*, DICER1_X1867_splice	nothing reported	nothing reported		PDGFA, MYOD1, YAP1, FGF2, SMO, MET, GLI2, FOXL2, GAS6, EGFR, AKT2, FGFR1, CTLA4, AXL			CD27, SUZ12, CD274, MLH3, PDCD1LG2
H134733	Osteosarcoma	1	1		1						1				1	1							1	3	cWGTS	BRCA2/ATRX /DLG2 rearrangements		Pathogenic alteration in established tumor-associated oncogene	SV	nothing reported	CCNE1_AMPLIFICATION	TP53_DELETION	CCNE1,BRD2	FOLH1, IGF1R, CTNNB1, IL7R, PDCD1LG2, IDO1, ROS1, TPTE, WIF1, CCNE1, CLDN18, ETS1, CCR5, CTLA4
H134738	Osteosarcoma	1	1		1			1			1		+	1	1	1							1	3	cWGTS	RB1/ATRX/DLG2 rearrangements		Pathogenic alteration in established tumor-associated oncogene	SV	TP53_C275Y	FOXA1_AMPLIFICATION, PTEN_DELETION, DDR2_AMPLIFICATION, NKX2-1_AMPLIFICATION, NTRK1_AMPLIFICATION, TCF3_DELETION, GATA3_DELETION	nothing reported	TGFB1, DDR2, CD276, FGFR2, PAK4, SMO, NOTCH2, VEGFB, ROR1	TFE3, ARAF, AKT1, SSTR4, PELP1, BRD4, FYN, PLK1, ESR1, FGFR3, IDO2, PRKACA, GLI3, GLI2, FOXL2, MAGEA3, ETS1, CTAG1B, RPTOR, PARP3		PTEN
H134753	Chondrosarcoma	1	1		1											1							1	3	cWGTS	MGA-CHP1 Rearrangement		Loss of function of tumor suppressor MGA	SV	EZH2_G79Dfs*2, SMARCB1_R377H	SMARCB1_DELETION, CHEK2_DELETION, NF2_DELETION, EP300_DELETION	SPEN-RUNX2_Fusion
H134754	Undifferentiated Sarcoma		1	1	1																			2						nothing reported	nothing reported	WHSC1L1-NUTM1_Fusion	NUTM1	FGFR3, DOT1L			CTLA4, CD27, MAP3K1, PTCH2, RB1, WIF1, FBXW7, RUNX1, IKZF1, ICOS, CDKN1B, PTPRJ, CD274, MLH1, RNF43
H211919	Neuroblastoma	1				1					1			1										0						nothing reported	nothing reported	nothing reported
H134756	Undifferentiated Sarcoma	1		1	1										1			1				1	1	1	WES+RNA-seq	MAN1A2-ACBD6		Novel presumed driving fusion in otherwise driver negative sarcoma	Fusion	nothing reported	nothing reported	nothing reported	DDR2	CD99, ABL1, TEK, FLT1, NT5E, AXL, CCND1, CD276, EGFL7, VEGFB, CTNNB1, KDR, PDCD1LG2, PDGFRB, FLT4, NOTCH1, GAS6, CXCL12, FGF1			ATM, PTCH2, XRCC2
H134757	Osteosarcoma	1			1	1							-	1	1				1			1	1	3	WES+RNA-seq	EXT2 germline		Likely pathogenic germline variant in a cancer associated gene	Germline	nothing reported	CDKN2B_DELETION, CDKN2A_DELETION, TNFAIP3_DELETION	CDKN1A-JARID2_Fusion, WWTR1-NPM1_Fusion, TUBA1B-KMT2D_Fusion		NUDT1, TGFB1, SLFN11, FGFR1, CD276			FBXW7, CREBRF
H134768	Alveolar Rhabdomyosarcoma	1		1	1									1	1		1	1		1		1	1	3	WES+RNA-seq	PAX3-FOXO3 fusion, CDK4 amplification	PAX3-FOXO3	Novel variant of the canonical PAX/FOXO driver oncogenic fusion in alveolar type rhabdomyosarcoma	Fusion,Expression	nothing reported	CDK4_AMPLIFICATION, MDM2_AMPLIFICATION, CBFB_DELETION, CTCF_DELETION, FANCA_DELETION, SESN1_DELETION, CCND2_AMPLIFICATION, CYLD_DELETION, CDH1_DELETION, ZFHX3_DELETION, ANKRD11_DELETION	SMARCA4-LOC101929608_Fusion	PAX3, MDM2, ALK, CCND2, CDK4	FGFR2, FGFR4, MYOD1, NRG3	FGFR4, MYOD1		FANCF, NFKBIE, SDHD, MAP3K1
H134769	Ewing Sarcoma	1		1	1																			2						nothing reported	nothing reported	FLI1-EWSR1_Fusion		JAK1, SLFN11, EGF, IRS2, PLK1, HRAS, EZH2, SSTR1, PDCD1, DDR2, ALK, CCND1			LAG3, MAP3K1, PHLPP1, PTPN12, CD274, IKZF1
H135022	Adrenocortical Carcinoma	1			1		1							1	1						1	1	1	3	cWGTS	High TMB, FGFR4 rearrangement and over-expression		Likely pathogenic FGFR4 rearrangement, High TMB provided rationale for immunotherapy	TMB,SV	nothing reported	JUN_AMPLIFICATION	STK11IP-INHA_Fusion, ZNF132-KMT2B_Fusion, BBC3-GATD1_Fusion	SSTR5, PRKACA, FGFR4, RPTOR, AKT2, AURKC, IGF1R, CCNE1	ABCB1, ABL1, FOXL2, NRG2, SHH, NUTM1, NRG3			MLH3, RASA2, SMARCE1
H135062	Embryonal Rhabdomyosarcoma	1	1		1									1	1									2						ARID1A p.Q128_Q131delQQQQ	MET_AMPLIFICATION, BCOR_DELETION	nothing reported	MET	MYOD1	MYOD1		CREBRF, NFKBIA, TNFRSF4, PMS2, CD274, RASA1, FBXW7, CDK12, PARP3, SDHB, CDKN1B, PALB2, ERCC3, PRKAR1A, PTPN1, SDHA, UBE2N
H135066	Schwannoma			1	1						1						1					1	1	1	WES+RNA-seq	SH3PXD2A-HTRA1 fusion		Established driver fusion for schwannoma	Fusion	nothing reported	nothing reported	nothing reported		PDGFB, SOX10, ERBB3, FGF2, CSF1R, CCR5, ERBB2, IDO1, NRG1, AXL
H135073	Malignant Peripheral Nerve Sheath Tumor	1			1	1		1						1										2						NF1_G629R_germline	CDKN2A_DELETION	nothing reported		EGFR, GLI2, GLI1, PLK2, WIF1, FGFR2, SMO, GLI3, FOXL2, CLDN18, ROS1		CDKN2A	PTPN1
H135074	Embryonal Rhabdomyosarcoma	1	1		1									1	1									2						nothing reported	FGFR1_AMPLIFICATION, MDM2_AMPLIFICATION, MYC_AMPLIFICATION, AGO2_AMPLIFICATION	nothing reported	MDM2, MYC	MYOD1, FGFR4	MYOD1		WIF1, DICER1, SETD2, MAP3K1, FBXW7, EP300, ERCC5, ERCC6, PTEN, CDKN1B, SUZ12, MLH1, VHL, RASA2, SMAD4, PTPRJ, DDB1, PRKAR1A, UBE2N
H135076	Osteosarcoma	1				1					1				1				1			1	1	3	WES+RNA-seq	EP300 germline		Likely pathogenic germline variant in a caner associated gene	Germline	NA	IKZF1_DELETION	nothing reported	RHOA, EPHA3, CTNNB1, PRKACA	MDM2, RAP1B, FAS, PIK3R1, PDCD1LG2, FGFR1			RECQL4, TNFRSF9, WT1
H211940	Neuroblastoma	1	1							1	1			1	1						1	1	1	3	cWGTS	BRCA signature (in context of het mutation)		Mutation signature established pathogenicity of a germline alteration	Signature	BRCA2_E1879*, ALK_F1174L	ZRSR2_DELETION	nothing reported		CTLA4, TPTE, PDCD1, PDCD1LG2, CTAG1B, RET	CTAG1B		WIF1
H211941	Neuroblastoma	1	1			1				1	1			1										2						ATRX_R1739Hfs*8, BRAF_G469A	nothing reported	nothing reported	XPO1	GNAS, KIT, PRAME, RET, LMTK3, TRIM37, HSP90AB1, CDK5, SLC39A6, RHEB, ABCB1	ABCB1, CDK5, PRAME		BRCA1, FANCD2, PHLPP1, RUNX1, TP53, PTPN2, CDKN2A, RHBDF2, ATRX, FANCA
H135387	Osteosarcoma	1	1		1								+		1	1							1	3	cWGTS	TP53 rearrangement, ATRX inv (del)		Pathogenic alterations in established tumor-associated oncogene	SV	nothing reported	CCND3_AMPLIFICATION, VEGFA_AMPLIFICATION	nothing reported
H135393	Undifferentiated Sarcoma			1	1																			2						nothing reported	nothing reported	BCOR-CCNB3_Fusion	CCNB3, BCOR	GLI2, PDGFA, YAP1, CDK1, KIT, NFATC1, NTRK3, TEAD1, FGF3, XPO1, PDGFRA, NRG3			PTPN1
H135420	Desmoplastic Small-Round-Cell Tumor	1	1	1	1						1		-											2						DROSHA_E1147K	EZH2_DELETION, KMT2C_DELETION	WT1-EWSR1_Fusion, INPP4B_Deletion		SSTR5, SSTR3, PDCD1, CLDN6, MSLN, CTAG1B, NFATC1, GAS6, FGFR4, AXL, KDR			WIF1, CD40
H211942	Neuroblastoma	1			1	1			1	1	1		-						1*			1	1	3	cWGTS	MUTYH germline signature		Mutation signature established pathogenicity of a germline alteration	Signature	MUTYH_X297_splice_germline	MYCN_AMPLIFICATION	nothing reported	MYCN, ALK	PMEL, LMTK3	ALK, MYCN, PMEL		NBN, PDCD1LG2, SDHD, CDC73, PTEN, SDHB, TNFRSF4, SLFN11
H135459	Undifferentiated Sarcoma			1	1													1				1	1	1	WES+RNA-seq	CITED2-MGA fusion		Novel presumed driving fusion in otherwise driver negative sarcoma	Fusion	nothing reported	nothing reported	nothing reported	MGA	NRG2, AXL, SSTR1			TNFRSF18, XRCC3, BLM, TNFRSF9, FANCA
H135462	Clear cell carcinoma	1	1		1		1				1			1	1	1							1	3	cWGTS	KRAS ampification and over-expression		Ampification and over-expression of an established oncogene	SV,Expression	CREBBP_C1783Lfs*183, MED12_X742_splice, RASA1_X868_splice, PALB2_D56Ifs*12	nothing reported	nothing reported	KLB, KRAS, CDK1, MDM2	NRAS, IDO1, ZNF217, AURKA		WIF1, PHLPP1, STK11, FLCN, ARID1A, SMAD4	XRCC1, BAP1, DDB1, XAB2, ERCC2, RAD51D, SMARCAL1, KMT2B, ERCC5, RAD51B, PNKP, FANCF, SMARCA4, ERCC1, DDB2, RARA, FANCL, TSC2, TSC1, RHBDF2, MEN1
H211943	Neuroblastoma	1	1		1					1			+							1		1	1	3	cWGTS	ATRX deletion		Prognostic alteration in established tumor-associated oncogenes	SV	NOTCH2_R2298Sfs*15	nothing reported	nothing reported	TRAP1	SSTR3, DOT1L, PDCD1, KIR2DL3, SSTR4, FLT1, NUDT1, KIR2DL1, LMTK3, FOXL2, NRG4, PAK4, KLB, FGF3, AURKC, CCR4, IDO2, OSM, CYP3A5, CSF2RA, TYR, PLK3, FGF4, MYOD1, LAG3, NUTM1, SSTR5, ABCB5, IL6, CLDN18, SHH, GRM1	FGF3, NRG4, SSTR3, SSTR5, TYR		FANCB, FH
H135466	Immature Teratoma	1	1		1	1	1	1	1		1				1				1*		1	1	1	3	WES+RNA-seq	High TMB/MSI-high (PMS2); germline confirmed after sig suggested on WGS	PMS2 germline and high TMB	TMB and MSI provided basis for formal germline evaluation and immunotherapy	TMB,MSI,Signature	KMT2D_K3140Qfs*36, NCOR1_X392_splice, TP53_Y163H	nothing reported	nothing reported		PMEL, PDGFRB			DNMT3A, PARP2, MUTYH, SMARCA4, SUZ12, XRCC3, RAD51C, KMT2D, MRE11A, ERCC6, PMS1, MLH3, FANCF, PALB2, ARID1A, RAD51D, SMARCE1, TSC1, SDHA, DICER1, RAD50, ERCC5, FANCG, ERCC4, FANCC, PTPN2, DAXX, PMS2, CDK12, CDC73, FLCN, PTCH1, RPA1, PARP1, ERCC3, DDB1, RNF43, SMAD4
H211944	Neuroblastoma	1	1							1				1										2						ALK_R1275L, ALK_F1174L	ZRSR2_DELETION	nothing reported		ADORA2A, CLDN6, PRAME, CTAG1B, EPHA5, TRIM37, NTRK1, CDK5, TPTE, BRAF, SLC39A6, AURKC, ABCB1	ABCB1, CDK5, CTAG1B, NTRK1, PRAME		WIF1, CD70, WNK2, WT1
H135963	Chondrosarcoma	1	1	1	1								+											2						nothing reported	nothing reported	SMAD3-EWSR1_FUSION		LAG3, FGFR3, FGF1, MST1R			DICER1, MAP3K1, PHLPP1, DNMT3A, HDAC2, MUTYH, MSH2, PMS2, DAXX, HLA-A, ICOS, PTPRJ, FH, MSH6, ARID1A, PARP1, SHFM1, FANCE
H135967	Osteosarcoma	1	1		1						1			1	1	1							1	3	cWGTS	ATRX deletion		Pathogenic alteration in established tumor-associated oncogene	SV	PIK3CA_K111N, TP53_R273H	MYC_AMPLIFICATION, CCNE1_AMPLIFICATION, APC_DELETION, ZRSR2_DELETION, ATRX_DELETION	nothing reported	MYC, CCNE1	TGFB1, MAGEA3, MAP2K1, TPTE, FGFR1, ERBB4, IGF1R, CTAG1B, NFATC1, RRAS2, VEGFA, RAF1, AURKA, CD276
H211954	Neuroblastoma	1								1			+											2						nothing reported	ATRX_DELETION	nothing reported		SLC39A6, NTRK1, EPHA5	NTRK1
H211955	Neuroblastoma	1								1				1										2						nothing reported	ATRX_DELETION, ZRSR2_DELETION	nothing reported		AKT3, GNAS, NRG1, PIK3R1, BCL2, EPHA5, NTRK3, BRD2, NTRK1, MALAT1, PARP2, BRAF, LATS1, SLC39A6, KRAS	AKT3, NRG1, NTRK1, NTRK3		TNFRSF18, PTCH2, LAG3, STK11, RHBDF2
H135990	Osteosarcoma	1	1		1	1									1	1							1	3	cWGTS	DLG2 rearrrangment		Pathogenic alteration in established tumor-associated oncogene	SV	TP53_C277F, TERT_Promoter	EED_DELETION, PHOX2B_DELETION, PDGFRA_AMPLIFICATION	nothing reported		TGFB1, HSP90AA1, FGFR2, TSHR, SMO, AKT2, PARP2, FOXL2, MYOD1, MTOR, IGF1R			TNFRSF18, TNFRSF4, IKZF1
H136062	Ewing Sarcoma	1	1	1	1										1									2						EWSR1-ERG_Fusion, TERT_Promoter	nothing reported	ERG-EWSR1_Fusion		TGFB1, SSTR5, PDCD1, CCND1, JAK1, EZH2, IRS2, SLC39A6			FANCL, CD70, WT1
H211956	Neuroblastoma	1								1					1									2						BRAF_V600E, ALK_R1275Q	MYCN_AMPLIFICATION	nothing reported	MYCN	NRG2, NTRK1, EPHA5, LMTK3	ALK, MYCN, NRG2, NTRK1		BARD1
H211957	Neuroblastoma	1	1							1	1		-	1						1		1	1	3	cWGTS	TERT overexpression		Prognostic alteration in established tumor-associated oncogenes	SV,Expression	SHQ1_X312_splice	ARID1A_DELETION	nothing reported	TERT	DOT1L, NTRK3, LMTK3, NRG2, TERT, LAG3, CDK9, BRD3, DLL3, SRC, RET, ASCL1, RPTOR, PELP1, AURKC	ALK, ASCL1, DLL3, NRG2, NTRK3		MAP3K1
H136136	Wilms Tumor	1	1										-											2						TP53_R248Q, EZH2_V490Gfs*30	nothing reported	nothing reported		WT1, BCL9, PMEL, CTNNB1, NOTCH2, NRG4, SSTR5, YAP1, CDK1, PRAME, PLK1, CDK4, CRKL, CDK2, VEGFA, AURKA, CD276			CD27
H136139	Osteosarcoma	1	1		1						1		+		1	1							1	3	cWGTS	DLG2 rearrangement		Pathogenic alteration in established tumor-associated oncogene	SV	nothing reported	MDM2_AMPLIFICATION, CDK4_AMPLIFICATION	nothing reported	RAP1B, FASLG, MDM2, CDK4	EPHA3, CSF1R, PDCD1, SRC, PDCD1LG2, LAG3
H136375	Osteosarcoma	1	1		1						1				1									2						TP53_X261_splice	RAC1_AMPLIFICATION, BRD4_AMPLIFICATION	NOTCH3_Deletion	LATS1, SLC39A6, FGFR2	RAP1B, ROS1, RRAS2, MALAT1, CLDN18		TNFRSF18	BAP1, LAG3, CD27, KMT2B, STK11, PDCD1, ERCC1, RARA, RHBDF2, TNFRSF18
H136424	Wilms Tumor	1																						2						NOTCH2_T235S, BCOR_E1464Rfs*20, TP53_X126_splice	AGO2_AMPLIFICATION	nothing reported		MDM2, RAP1B, PLK2, FAS, PIK3CA, PIK3R1, PDGFRB, KDM5A, BRAF, ESR1, MITF, CLDN6, KIT, HGF, NFIB, HSP90B1, MALAT1, GLI3, NRG1, LATS1, KRAS
H211958	Neuroblastoma	1	1		1	1				1			-							1		1	1	3	cWGTS	TERT rearrangement		Prognostic alteration in established tumor-associated oncogenes	SV	BRCA1_H1006Ifs*18, NRAS_Q61L	MYCN_AMPLIFICATION, TNFRSF14_DELETION	nothing reported
H136428	Osteosarcoma	1			1										1	1							1	3	cWGTS	TP53 rearrangement		Pathogenic alteration in established tumor-associated oncogene	SV	nothing reported	BCL2L1_AMPLIFICATION, CCNE1_AMPLIFICATION	nothing reported	ABL2	EPHA3, PIK3CA, PIK3R1, MDM4, MTOR, RICTOR, MALAT1, PARP2, GLI3, PDCD1LG2, FGFR1			MEN1
H136433	Osteosarcoma	1	1		1						1			1	1	1							1	3	cWGTS	DLG2 rearrangement		Pathogenic alteration in established tumor-associated oncogene	SV	TP53_V173M	CCNE1_AMPLIFICATION, SMAD3_DELETION	SF3B1-NEUROD1_Fusion	SSTR4, CCNE1, NUDT1, ABL2, DDR2	MAGEA3, AR, EPHA5, FGFR2, FOXL2, CLDN18, FGFR1			FBXW7, RB1, PTPN12
H136573	Alveolar Rhabdomyosarcoma	1	1	1	1	1													1			1	1	3	WES+RNA-seq	SBDS germline		Likely pathogenic germline variant in a caner associated gene	Germline	nothing reported	MYCN_AMPLIFICATION	PAX7-FOXO1_Fusion	MYCN, PAX7	CTLA4, ERBB3, SSTR5, FGFR4, CD274, PDCD1LG2, MYOD1, MYCL	FGFR4, MYOD1		WIF1
H211974	Neuroblastoma	1	1		1					1	1				1	1				1		1	1	3	cWGTS	FOXR1/TERTp rearrangements		Prognostic alteration in established tumor-associated oncogene (TERT); pathogenic alteration in established tumor-associated oncogene (FOXR1)	SV	nothing reported	PRKN_DELETION, LATS1_DELETION, ARID1B_DELETION, CDKN2B_DELETION, PTPRD_DELETION, CDKN2A_DELETION, BBC3_DELETION, PPP2R1A_DELETION	nothing reported	FOXR1	IL21R, IDO2, NUTM1, MS4A1, CD5
H136631	Renal Medullary Carcinoma	1	1			1					1			1										2						SMARCB1_A203Pfs*6	nothing reported	nothing reported		MITF, CLDN6, SRC, MET, RRAS2, ZNF217, MST1R, SHH, ROR1			CDKN1A, SMARCB1
H136632	Undifferentiated Sarcoma	1			1								+	1	1									2				Pathogenic alteration in established tumor-associated oncogene		nothing reported	TP53_DELETION	nothing reported
H136633	Hepatoblastoma		1																					2						CTNNB1_Y30_S33del, NFE2L2_G31A	nothing reported	nothing reported		MDM2, TRAP1, ERBB3, WIF1, NT5E, CYP3A5, KLB, FGF3, MET, FOLH1, SSTR1, SHH, MYCL, ABCB1	KLB		FANCE
H136640	Undifferentiated Sarcoma	1	1	1	1																			2						nothing reported	nothing reported	CIC-DUX4_Fusion	TRAP1, SOCS1	EPHA3, WT1, ABL1, MYC, PARP3, FGFR1, IGF1R, PRAME, CCNE1, ETS1, CCND2, RRAS2, GLI3, HSP90AB1, NRG1, ZNF217, XPO1, FLT4			HLA-A, CTLA4, RB1, PDCD1LG2, NFKBIA, TNFRSF18, CD274, RNF43
H136641	Osteosarcoma	1			1									1	1	1							1	3	cWGTS	TP53/DLG2 rearrangements		Pathogenic alteration in established tumor-associated oncogene	SV	nothing reported	CCND3_AMPLIFICATION, CDK4_AMPLIFICATION, MAP2K4_DELETION, VEGFA_AMPLIFICATION, GLI1_AMPLIFICATION, BRD4_AMPLIFICATION	INPPL1_Deletion	HSP90AB1, KEAP1,NOTCH2	ESR1		PTEN	SETD2, RASA1, CDC73, ATR, RASA2, ATRX
H211959	Neuroblastoma	1	1		1					1	1			1						1		1	1	3	cWGTS	TERTp rearrangement		Prognostic alteration in established tumor-associated oncogenes	SV	KRAS_K117N	nothing reported	nothing reported		ABCB1	ABCB1		CTLA4, ERCC2, CDKN2C, KMT2B, STK11, PDCD1, CDKN1B, TNFRSF18, TNFRSF4, BARD1, RPA1, CD70, NF2
H156407	Alveolar Rhabdomyosarcoma	1	1	1	1									1										2						nothing reported	CDKN2A_DELETION	FOXO1-PAX3_Fusion	PAX3	XPO1, MDM4, FGFR4, EZH2, NTRK3, KDM5A, SSTR1, NRG4, MYOD1, MYCL	FGFR4, MYOD1		HLA-A, CTLA4, WIF1, TNFRSF18, XAB2, NFKBIA
H156409	Osteosarcoma	1			1						1			1	1	1							1	3	cWGTS	TP53/DLG2 rearrangements		Pathogenic alteration in established tumor-associated oncogene	SV	nothing reported	PDGFRA_AMPLIFICATION, KIT_AMPLIFICATION, KDR_AMPLIFICATION, MYC_AMPLIFICATION, CCNE1_AMPLIFICATION	nothing reported	VEGFA	TGFB1, MAGEA3, HSP90AA1		TP53	CREBRF, CDKN1B, TNFRSF18, CD40, CD274
H156416	Leiomyosarcoma	1										1				1							1	1	WES+RNA-seq	EBV in RNA		Pathogenic alteration in established tumor-associated oncogene	Viral	nothing reported	nothing reported	nothing reported		CTLA4, FASLG, CCR2, LAG3, CCR5			WIF1, WT1
H211962	Neuroblastoma	1		1	1	1					1							1	1		1	1	1	3	WES+RNA-seq	SLMAP-NTRK3 fusion, BARD1 germline	SLMAP-NTRK3	Novel oncogenic fusion reatining NTRK3 kinase domain as therpeutic target for TRK inhibition; likely pathogenic germline variant in a caner associated gene (BARD1)	Fusion,Germline	nothing reported	nothing reported	nothing reported		MAGEA3, GNAS, RET, SSTR1, SSTR2, TRIM37, IRS2, HSP90AB1, SLC39A6, NRG1, NRG3, AURKC, FGF1, ABCB1	ABCB1, NRG1, SSTR2		CTLA4, LAG3, WIF1, KMT2B, RUNX1, PNKP, TNFRSF18, XRCC3, TSC2, RHBDF2, CD70, CHEK2
H158151	Osteosarcoma	1	1		1	1					1		+	1	1	1							1	3	cWGTS	ATRX inv (del), DLG2 SV		Pathogenic alteration in established tumor-associated oncogene	SV	nothing reported	nothing reported	TP53_Deletion		CTLA4, ROS1, SSTR4, CLDN18			PARP2
H158180	Fibrosarcoma	1	1	1	1								-											2						SMARCA4 L1165	GATA3_DELETION	RET-SPECC1L_Fusion		PDGFRA, PLK2, CRKL, NOTCH2, GLI1, PDGFRB, HGF, GLI2, ROR1, CCND2, BCL9, CTLA4			RB1, PDCD1, CREBRF
H158181	Synovial Sarcoma	1		1																				2						nothing reported	nothing reported	SSX1-SS18_Fusion	SSX2	GLI1, WIF1, CLDN6, MSLN, CTAG1B, ERBB2, CCND2, PARP3, ZNF217, NRG2, LAG3, STAT3			BLM
H158182	Esthesioneuroblastoma	1	1								1													2						CREBBP_X647_splice	nothing reported	CREBBP-COLCA2_Fusion
H211963	Neuroblastoma	1	1		1					1					1					1		1	1	3	cWGTS	ARID1B exon 2 deletion; TERTp rearrangement		Prognostic alterations in established tumor-associated oncogenes (TERT and ARID1B)	SV	nothing reported	nothing reported	CDK12_Deletion		NTRK1, CDK5, TPTE, LAG3, EPHA5, SSTR2, LMTK3	CDK5, NTRK1, SSTR2		SETD2, SDHD, MRE11A, RAD51B, FANCB, TP53, BARD1, FANCI, CHEK2
H211964	Neuroblastoma	1	1							1														2						CREBBP_S1767*	nothing reported	nothing reported		SSTR5, HRAS, LMTK3	SSTR5	RAD50	MAP3K1, CHEK1, XRCC2, PTEN, RUNX1, SUZ12, BRCA2, RAD51AP1, ATRX, CHEK2, BUB1B, BRCA1, RASA1, KMT2D, MRE11A, RAD51, FANCI, SUFU, SETD2, NBN, ERCC5, ATM, RAD18, TP53, PTPN2, BLM, CDK1, FANCD2, CDC73, FANCB, ATR, RAD54B, RPA1, KMT2C, RAD54L, RECQL
H158186	Neuroblastoma	1	1		1						1						1					1	1	3	cWGTS	No signature 18		Lack of signature 18 helped differentiated this peripheral nervous system tumor from neuroblastoma	Signature	PDGFRA_Y288C	KRAS_AMPLIFICATION, MCL1_AMPLIFICATION, DDR2_AMPLIFICATION, NTRK1_AMPLIFICATION, MDM4_AMPLIFICATION, IKBKE_AMPLIFICATION, AKT3_AMPLIFICATION, NOTCH1_DELETION	nothing reported	NOTCH1, PARP1, KRAS	PDGFRA, NOTCH2, NRAS, DLL3, MYCL, ASCL1, LAG3, FOXL2, RIT1, EPHA3, BCL9, AKT3	AKT3, ASCL1, DLL3		HLA-A, CTLA4, NDRG1, RUNX1, ICOS, PRKAR1A, TNFRSF18, CD274, CDKN2B, CD70, RHBDF2
H158223	Osteosarcoma	1	1		1						1		+	1	1									2						RB1_Q383*	nothing reported	TP53_Deletion, TCF3-SESN1_Fusion		SSTR4, AKT1, MAGEA3
H211966	Neuroblastoma	1								1														0						nothing reported	nothing reported	nothing reported		FGF3, CSF2RA, IDO2, TYR, CTAG1B, NUTM1	CTAG1B, FGF3, TYR
H158273	Osteosarcoma	1	1		1								+		1	1							1	3	cWGTS	TP53/DLG2 rearrangements		Pathogenic alteration in established tumor-associated oncogene	SV	ATRX_S797*	MCL1_AMPLIFICATION, MYC_AMPLIFICATION, RB1_DELETION, DDR2_AMPLIFICATION, NTRK1_AMPLIFICATION	TSC2_Deletion, RB1_Deletion	SMO, RIT1, RHEB, CDK4, DDR2, VEGFA	PDGFA, NOTCH2, SYK, NRAS, WIF1, ESR1, CCNE1, MTOR, SLC39A6, NRG4, FGFR1, AURKA, CD276			CD274, TNFRSF18, PDCD1
H158493	Osteosarcoma	1	1		1						1			1	1	1							1	3	cWGTS	ATRX inv (del)		Pathogenic alteration in established tumor-associated oncogene (ARID1B); Pathogenic alteration in established tumor-associated oncogene (TERT	SV	TP53_R306*	nothing reported	ATM_Deletion	CTNNB1, NOTCH2, DDR2	FOLH1, CD276, ABCB1, IGF1R, RICTOR, ESR1, RRAS2, FGFR1, BRD2			TNFRSF18
H158878	Alveolar Rhabdomyosarcoma	1		1	1								-	1										2						nothing reported	nothing reported	PAX3-FOXO1_Fusion	PAX3	SSTR5, MYOD1, PARP1, CCNE1, FGFR4	FGFR4, MYOD1		HLA-A, TNFRSF18, TNFRSF4, NFKBIE
H158880	Osteosarcoma	1			1										1									2						SMARCB1_R377C	no prior testing	TP53_DELETION	BRD4	NUDT1, FGF4, FGFR3, NUTM1, GLI3, PAK4, EPHA3, CD276, AKT1, SSTR4, JUN, GLI1, FGF3, GAK, FGFR2, FOXL2, TGFB1, NFATC1, MYC, FGFR1			FANCL
H158916	Osteosarcoma	1	1		1						1				1	1							1	3	cWGTS	DLG2 rearrangement		Pathogenic alteration in established tumor-associated oncogene	SV	TP53_L257P	MYC_AMPLIFICATION, CCNE1_AMPLIFICATION	nothing reported	MYC,CCNE1	TSHR, BRD2, RRAS2, HSP90B1, ESR1			TNFRSF18, TSC2, RNF43, RARA
H158917	Fibrolamellar Carcinoma	1	1	1	1						1													2						nothing reported	nothing reported	PRKACA-DNAJB1_Fusion, RASA1_Deletion, SMAD2_Deletion	PRKACA	IRF4, FLT1, CYP3A5, KLB, VEGFA			DNMT3A, PARP2, CHEK1, ERCC5, HDAC2, FANCG, XRCC3, ERCC1, MSH2, CDK1, BRCA2, RAD51AP1, SSRP1, FANCD2, SMARCB1, CDKN2C, RNF2, SMARCAL1, PMS1, RAD51B, CDKN1B, BARD1, ERCC3, VHL, RASA2, RAD54L, FANCE
H158918	Basal Cell Adenocarcinoma		1																					2						CTNNB1_I35T	nothing reported	nothing reported		FOLH1, PDGFA, CTNNB1, FGF4, FGF2, FGF3, WIF1, LATS1, KIT, NFIB, TACSTD2, EGFR, PIK3R1			RECQL4, TNFRSF4, FANCA
H158919	Osteosarcoma	1	1		1						1		+		1	1							1	3	cWGTS	ATRX deletion		Pathogenic alteration in established tumor-associated oncogene	SV	nothing reported	CCND3_AMPLIFICATION, RB1_DELETION, VEGFA_AMPLIFICATION, TP53_DELETION	NF2_Deletion		WIF1			SMARCE1
H211967	Neuroblastoma	1	1							1														2						TERT_Promoter, ALK_F1245C	MYCN_AMPLIFICATION, TNFRSF14_DELETION, KMT2A_DELETION	nothing reported	PIK3CA	ABCB1, XPO1, PLK1, ASCL1, ADORA2A, PMEL, RET, NRG4, KRAS, KDM5A, TEAD1, ALK, CDK1, SLC39A6, AKT3	ABCB1, AKT3, ALK, ASCL1, NRG4, PMEL		TNFRSF18, WIF1, CD70
H159153	Osteosarcoma	1	1		1								+	1	1	1							1	3	cWGTS	ATRX/TP53/DLG2 rearrangements		Pathogenic alteration in established tumor-associated oncogene	SV	nothing reported	CDK4_AMPLIFICATION	nothing reported	GLI1, ROS1, PDGFRB, PRKACA, CDK2, CLDN18, FOXL2, CDK4, KRAS, CDK4	AKT1, MTOR, TGFB1, MSLN
H159369	Osteosarcoma	1	1		1									1	1	1							1	3	cWGTS	DLG2 rearrangement		Pathogenic alteration in established tumor-associated oncogene	SV	TP53_R342*	LATS2_DELETION, ZFHX3_DELETION, BRD4_AMPLIFICATION	ATR_Deletion
H159370	Osteosarcoma	1	1								1			1	1									2						TP53_R248Q, PRKN_E310*	CCND3_AMPLIFICATION, CDKN2B_DELETION, EPHA3_DELETION, KDM6A_DELETION, RYBP_DELETION, SHQ1_DELETION, FOXP1_DELETION, PDGFRA_AMPLIFICATION, KIT_AMPLIFICATION, KDR_AMPLIFICATION, VEGFA_AMPLIFICATION, JAK2_AMPLIFICATION, CDKN2A_DELETION, SOCS1_DELETION, ERCC4_DELETION, CD274_AMPLIFICATION, PDCD1LG2_AMPLIFICATION, RBM10_DELETION, PALB2_DELETION	nothing reported	HSP90AB1	CTNNB1, HSP90B1		PALB2	EP300, KMT2D, RUNX1, TNFRSF18, SMARCA4, ARID1A, RARA
H211968	Neuroblastoma	1								1				1										0						nothing reported	nothing reported	nothing reported		GNAS, VEGFB			BUB1B, PHLPP1, NFKBIA, XRCC3, PTPN2, FANCI, CDK1, BRCA2
H211969	Neuroblastoma	1	1		1					1	1		-							1		1	1	3	cWGTS	TERT rearrangement		Prognostic alteration in established tumor-associated oncogene	SV	PHOX2B_P290Sfs*70	NSD1_DELETION, NF1_DELETION	nothing reported	RET	TPTE			CDKN1A, PHLPP1, CREBRF, EP300, NFKBIA, RUNX1, IKZF1, PTPN2, TSC2, RHBDF2, HLA-A, LAG3, CDKN2C, KMT2B, KMT2D, NF2, SDHA, NBN
H195916	Mucinous Ovarian Cancer	1	1		1									1	1	1							1	3	cWGTS	KRAS rearrangement and over-expression		Ampification and over-expression of an established oncogene	SV,Expression	TP53_R248W, KRAS_G12D	CDKN2B_DELETION, CDKN2A_DELETION	nothing reported	ERBB3, KRAS, HSP90B1	CYP3A5, MSLN, MST1R, MET, RICTOR, CLDN18, ERBB2, FOXL2, SRC, TACSTD2, SHH, PARP3			LAG3, DNMT3A, WIF1, ERCC1
H211970	Neuroblastoma	1				1				1				1										0						nothing reported	nothing reported	nothing reported
H195920	Undifferentiated Sarcoma	1	1	1	1																			2						EIF1AX_G9A	nothing reported	ATF1-EWSR1_Fusion		IRS2, ERBB3, MERTK, GAK, ZNF217, SOX10, NT5E, IRF4, CCND1			TNFRSF4, BLM, CDK1, BRCA2, RAD51AP1
H195921	Osteosarcoma	1	1											1	1									2						TP53_G245D, TP53_C141Y, TP53_R273H, TP53_C141*	CDKN2B_DELETION, CDKN2A_DELETION	nothing reported	CTLA4, FAS	PLK2, ABCB1, PDGFRB, RICTOR, CCR2, FOXL2, ABCB5, SLC39A6			KMT2B
H211971	Neuroblastoma	1	1				1			1			+	1	1					1		1	1	3	WES+RNA-seq	Clusters with MYCN-amp		Prognostic RNA expression data as tumor clustered with high-risk MYCN amplified tumors	Expression	CDKN1B_P122Lfs*24	ATM_DELETION, EED_DELETION, MRE11_DELETION, SDHD_DELETION, SESN3_DELETION, BIRC3_DELETION, CBL_DELETION, CHEK1_DELETION, CYLD_DELETION, ZFHX3_DELETION, KMT2A_DELETION, INPPL1_DELETION	nothing reported		TRIM37, BRAF, KDM5A, LATS1, RHEB, PMEL, EZH2, CDK1, AURKA, CDK6	PMEL		HLA-A, CTLA4, ERCC2, STK11, PDCD1, PARP3, TSC2, SUFU, RHBDF2
H195923	Osteosarcoma	1	1				1	1			1			1	1						1	1	1	3	cWGTS	High TMB (10 vs MSK-IMPACT=6)		High TMB provided rationale for immunotherapy	TMB	TP53_V173M, MSH6_G124Rfs*12	nothing reported	nothing reported	DDR2	PLK1, PDGFRA, PDGFRB, AURKA			TNFRSF18, MLH1, CD27
H195989	Mixed Germ Cell Tumor with Yolk Sac Tumor Component	1	1								1					1							1	3	WES+RNA-seq	SETBP1 hotspot		Pathogenic alteration in established tumor-associated oncogene	Small Mut	PPM1D_S468*	nothing reported	nothing reported		JAK2, CCR5, HGF, GAK, AKT2			NDRG1, TNFRSF4, MSH2, BRIP1, SLFN11, RAD51AP1, RAD51C, HLA-A, ERCC2, MRE11A, MSH6, PTPN11, RAD51D, SMARCB1, TSC1, RB1, STK11, SDHD, ERCC5, HDAC2, FANCG, RAD18, FANCC, DAXX, CDKN2B, CDK1, LAG3, NFKBIE, FANCB, BARD1, RPA1, RAD54B, KMT2C, ERCC3, RNF43, PARP1, MLH1, VHL, FANCE, RECQL, CD27, PHLPP1, PARP2, CHEK1, XRCC2, XRCC3, ERCC1, CD274, TNFRSF9, BRCA2, BRCA1, KMT2B, KMT2D, RAD51B, PNKP, TNFRSF18, …
H195990	Pilocytic Astrocytoma	1	1			1					1													2						nothing reported	CDKN2B_DELETION, CDKN2A_DELETION	nothing reported		FOLH1, HAVCR2, IRS2, ERBB4, PDCD1LG2, MERTK, TEK, CSF1R, NTRK2, IL6ST, SHH, CD274, FGF1			TNFRSF18
H195991	Osteosarcoma	1			1						1				1	1							1	1	cWGTS	TP53/DLG2/RB1 rearrangements		Pathogenic alteration in established tumor-associated oncogene	SV	nothing reported	nothing reported	nothing reported	XPO1	PDGFRA, SSTR4, MST1R, VEGFA, SSTR5, FGFR3, MYC, CTAG1B			TNFRSF9, NFKBIE, IKZF1
H195992	Osteosarcoma	1	1	1	1						1			1	1	1							1	3	cWGTS	TP53/DLG2 rearrangements		Pathogenic alteration in established tumor-associated oncogene	SV	nothing reported	MCL1_AMPLIFICATION, DDR2_AMPLIFICATION, NTRK1_AMPLIFICATION, PDGFRA_AMPLIFICATION, KIT_AMPLIFICATION, KDR_AMPLIFICATION, AGO2_AMPLIFICATION	nothing reported	CLDN18	CDK1, RHEB, WIF1, ROS1		TP53, FLCN	MEN1, PHLPP1, DNMT3A, MUTYH, SMARCA4, RARA, ERCC2, SMARCAL1, KMT2D, ERCC6, PARP3, PNKP, FANCF, ARID1A, PTPN11, RAD51D, PTPN1, SDHA, SUFU, TSC1, BAP1, PARP1, STK11, FANCG, TSC2, XRCC1, VHL, XAB2, CDK12, DDB2, KMT2C, ERCC3, MLH1, DDB1, FANCE, RHBDF2, KMT2B, NF2, EP300
H196046	Osteosarcoma	1	1		1								+		1	1							1	3	cWGTS	TP53 rearrangement		Pathogenic alteration in established tumor-associated oncogene	SV	nothing reported	CCND3_AMPLIFICATION, AURKA_AMPLIFICATION, ETV1_AMPLIFICATION, VEGFA_AMPLIFICATION	nothing reported
H196094	Leiomyosarcoma											*												0						nothing reported	nothing reported	nothing reported
H196095	Desmoplastic Small-Round-Cell Tumor	1	1	1	1											1							1	3	cWGTS	TERTp rearrangement		Pathogenic alteration in established tumor-associated oncogene	SV	ARID1A_G609Rfs*8	AMER1_DELETION, FAT1_DELETION, CREBBP_DELETION	WT1-EWSR1_Fusion
H211972	Neuroblastoma	1	1			1				1				1										2						SMARCA4_R1135W	nothing reported	nothing reported					WIF1, MEN1, RECQL, WT1, CHEK1, NFKBIA, RUNX1, PRKAR1A, XRCC3, ERCC1, BRCA2, SSRP1, CHEK2, BUB1B, RHBDF2, ERCC2, PARP3, RAD51B, PNKP, PALB2, RAD51, FANCI, PTPN1, FANCA, SDHA, BAP1, NBN, STK11, SDHD, FANCG, TP53, PTPN2, BLM, CD40, CDKN2A, CDK1, FANCD2, XRCC1, VHL, NFKBIE, SDHC, XAB2, LIG1, SDHB, FH, BARD1, DDB2, DAXX, DDB1, RAD54L, NF2
H196231	Retinoblastoma	1	1		1						1		-							1		1	1	3	cWGTS	BCOR rearr		Prognostic alteration in established tumor-associated oncogene	SV	INPPL1_X282_splice, RB1_F296Lfs*5, STK11_L184Rfs*107, MGA_P986Sfs*5	nothing reported	nothing reported
H196232	Undifferentiated Sarcoma	1	1	1	1									1										2						nothing reported	nothing reported	CIC-DUX4_Fusion	NRG1	WT1, FLT4, CCNE1, ZNF217, GLI3, HSP90AA1, ETS1, CCND2			CTLA4, PTCH2, XRCC1, STK11, NFKBIA, ICOS, PNKP, TNFRSF18, SMARCA4, ERCC1, CD40, CD274, TSC2, RNF43, MEN1
H196388	Diffuse Leptomeningeal Glioneural Tumor	1	1	1	1						1		+		1					1		1	1	3	cWGTS	ATRX dup (deleterious)		Prognostic alteration in established tumor-associated oncogene	SV	nothing reported	nothing reported	BRAF-KIAA1549_Fusion		GRM1, BRD3, LMTK3, ERBB3, ASCL1, NOTCH1, SOX10, BCL9, DDR1			DICER1, NBN, RECQL, CHEK1, PTEN, RUNX1, HDAC2, ATM, RAD18, FANCC, CD274, BRCA2, CHEK2, SHFM1, LAG3, RASA1, SDHC, SMAD4, PDCD1LG2, MRE11A, RAD51B, SDHB, FH, ATR, MSH6, RAD54B, RASA2, SMARCE1, SDHA
H211973	Neuroblastoma	1	1		1					1	1									1		1	1	3	cWGTS	TERTp rearrangement		Prognostic alteration in established tumor-associated oncogene	SV	nothing reported	PPM1D_AMPLIFICATION	nothing reported	RICTOR	AKT3, TRIM37, BRAF, EZH2, CDK6, SLC39A6, ALK, BRD2	AKT3, ALK		SDHC, PARP3
H196429	Wilms Tumor	1	1		1																			2						KMT2D_E4834Kfs*24	AMER1_DELETION	nothing reported		PLK2, SSTR4, WT1, PARP1, MDM4, LATS1, FOXL2, GLI3, PMEL, EZH2, ROR1, BCL9			CTLA4, PDCD1, SLFN11, ICOS
H196445	Pineoblastoma	1												1										2						ABRAXAS_K94Ifs*21	nothing reported	nothing reported		EGF, SSTR2, LATS1, NFIB, KLB, MTOR, NRG4, CCND2			TNFRSF18, CD40, RAD51D, SLFN11, RUNX1, RHBDF2
H211975	Neuroblastoma	1			1					1			+		1					1		1	1	1	cWGTS	ATRX deletion		Prognostic alteration in established tumor-associated oncogene	SV	nothing reported	nothing reported	nothing reported	CYP3A5, BRAF	BCL2, NRG1, PRAME, HSP90AB1, PIK3R1, SLC39A6, CCND1	NRG1, PRAME		WIF1, CD27, PDCD1, PNKP, TNFRSF18, BARD1, CHEK2, BUB1B
H196848	Papillary Thyroid Cancer	1		1	1											1							1	1	WES+RNA-seq	UACA/LTK fusion		Pathogenic alteration in established tumor-associated oncogene	Fusion	nothing reported	nothing reported	nothing reported		CD274, FYN, FLT1, SOCS1, NT5E, TACSTD2, MITF, TSHR, DDR1, KDR, MST1R, VEGFA, MET, ERBB2, FAS, NTRK2, CCND2, PARP3, EGFR
H196898	Osteosarcoma	1			1								-	1	1	1							1	3	cWGTS	DLG2 rearrangement		Pathogenic alteration in established tumor-associated oncogene	SV	TP53_S303Afs*42	ERBB2_AMPLIFICATION, CDKN2B_DELETION, FANCA_DELETION, CDKN2A_DELETION, ANKRD11_DELETION	nothing reported
H196899	Yolk Sac Tumor	1	1								1													0						nothing reported	nothing reported	nothing reported	TEAD1	CLDN6, ERBB3, BRAF, NRG3, FGFR2, KLB, FGFR4, SSTR3	FOXL2		WIF1, PTCH2, PDCD1LG2, IKZF1, TNFRSF18, CD40, SLFN11, TNFRSF9, CD70, HLA-A
H197215	Pineal Parenchymal Tumor Indeterminate Differentation		1										+				1					1	1	1	WES+RNA-seq	KBTBD4 indel		Established defining molecular feature of tumor type	Small Mut	nothing reported	nothing reported	nothing reported		MYCN, ERBB4, NRG3, SSTR2, MYCL, ASCL1, NRG1, FOXL2, MTOR, AKT3			BUB1B, CTLA4, TNFRSF4, SLFN11, PDCD1, RARA
H211976	Neuroblastoma	1			1					1										1		1	1	1	cWGTS	ATRX deletion		Prognostic alteration in established tumor-associated oncogene	SV	nothing reported	nothing reported	nothing reported		MST1R, NTRK1, SSTR3, SSTR2	NTRK1, SSTR2, SSTR3		WIF1, XRCC3, LIG1, CHEK2, MLH3
H198333	Medulloblastoma	1	1								1													2						MAX_R60Q, PTCH1_A451Pfs*5, TP53_C238F	CXCR4_AMPLIFICATION, ZRSR2_DELETION	nothing reported		TSHR, GRM1, FYN, MYCN, ERBB4, TEK, SSTR2, NFIB, FOXL2, MTOR, NTRK3, PAK4, PARP1, GLI2			CTLA4, CDKN1A, PDCD1LG2, SLFN11, TNFRSF18, TNFRSF4, CD274, RARA
H198662	Wilms Tumor	1	1								1					1							1	1	WES+RNA-seq	SIX1 hotspot		Pathogenic alteration in established tumor-associated oncogene	Small Mut	nothing reported	nothing reported	nothing reported		MCL1, PLK3, FASLG, HAVCR2, RIT1, CTLA4, ABL2, MITF, SLFN11, CCR4, CLDN6, PDCD1LG2, CXCR4, HSP90B1, HSP90AA1, CCR5, CD274			MEN1, TSC2, XAB2
H211978	Neuroblastoma	1								1														0						nothing reported	nothing reported	nothing reported		TRIM37, RHEB			PHLPP1, DNMT3A, CHEK1, EP300, MUTYH, FANCG, TP53, SMARCA4, XRCC3, PTPN2, BRIP1, BRCA2, CHEK2, BUB1B, BRCA1, FANCD2, LAG3, KMT2B, KMT2D, MRE11A, LIG1, RAD51B, PNKP, TNFRSF18, FANCB, BARD1, ARID1A, FANCI, SUFU, FANCA
H211979	Neuroblastoma	1	1		1					1										1		1	1	1	cWGTS	TERT rearrangement		Prognostic alteration in established tumor-associated oncogene	SV	nothing reported	nothing reported	nothing reported		NUTM1
