# Supplementary material for: Feasibility of whole genome and transcriptome profiling in pediatric and young adult cancers
Source: Nat Commun. 2022 May 18;13:2485. doi: 10.1038/s41467-022-30233-7 (PMC9117241; doi:10.1038/s41467-022-30233-7)
Supplement: Supplementary file 8 — Supplementary Data 5 [file 41467_2022_30233_MOESM8_ESM.xlsx]

## Sheet: Supplementary Data 5
S. Data 5: Summary of germline mutations identified in cohort
Individual ID	Disease Category	Gene	Mutation	CHR	START	REF	ALT	HGVSc	VAF	Genotype	Reported By
H134202	Other	NF1	Gene Deletion	17	NA				NA	Het	Both
H211919	Neuroblastoma	ALK	p.R1275Q	2	29432664	C	T	ENST00000389048.3:c.3824G>A	0.421	Het	Both
H134757	Sarcoma	EXT2	p.W414*	11	44165865	G	A	ENST00000358681.4:c.1242G>A	0.41	Het	WGS
H135073	Sarcoma	NF1	p.G629R	17	29552152	G	A	ENST00000358273.4:c.1885G>A	0.534	Het	Both
H135076	Sarcoma	EP300	p.A2259fs*20	22	41574488	AG	A	ENST00000263253.7:c.6775del	0.5	Het	WGS
H211941	Neuroblastoma	MITF	p.E419K	3	70014091	G	A	ENST00000352241.4:c.1255G>A	0.52	Het	Both
H211942	Neuroblastoma	MUTYH	p.X297_splice	1	45797835	T	G	ENST00000372098.3:c.924+3A>C	0.606	Het	Both
H135466	Germ Cell Tumor	PMS2	p.X180_splice	7	6038907	C	G	ENST00000265849.7:c.538-1G>C	0.485	Het	Both
H135990	Sarcoma	RB1	p. X405_splice	13	48947629	G	A	ENST00000267163.4:c.1215+1G>A	0.521	Het	Both
H211958	Neuroblastoma	BRCA1	p.H1006fs*18	17	41244531	TG	T	ENST00000471181.2:c.3016del	0.41	Het	Both
H136573	Sarcoma	SBDS	Splice site donor	7	66459197	A	G	ENST00000246868.2:c.258+2T>C	0.392	Het	WGS
H136631	Carcinoma	TP53	p.R342P	17	7574002	C	G	ENST00000269305.4:c.1025G>C	0.465	Het	Both
H211962	Neuroblastoma	BARD1	p.E652fs*69	2	215595181	T	TCATACTTTTCTTCCTGTTCA	ENST00000260947.4:c.1935_1954dup	0.416	Het	WGS
H158151	Sarcoma	RAD51D	Gene Deletion	17						Het	Both
H211970	Neuroblastoma	CHEK2	p.I157T	22	29121087	A	G	ENST00000404276.6:c.470T>C	0.446	Het	Both
H195990	CNS tumor	CHEK2	p.I157T	22	29121087	A	G	ENST00000404276.6:c.470T>C	0.628	Het	Both
H211972	Neuroblastoma	CHEK2	p.I157T	22	29121087	A	G	ENST00000404276.6:c.470T>C	0.5	Het	Both
