# Supplementary material for: Feasibility of whole genome and transcriptome profiling in pediatric and young adult cancers
Source: Nat Commun. 2022 May 18;13:2485. doi: 10.1038/s41467-022-30233-7 (PMC9117241; doi:10.1038/s41467-022-30233-7)
Supplement: Supplementary file 9 — Supplementary Data 6 [file 41467_2022_30233_MOESM9_ESM.xlsx]

## Sheet: Supplementary Data 6
S. Data 6: Fusion events identified by MSK-IMPACT/MSK-FUSION/cWGTS. A value of 0 indicates not assessed, 1: Not called, 2:Supporting evidence and * please see supporting note.
Individual ID	Fusion	MSK-IMPACT	MSK-FUSION	RNA	DNA	Note	MSK-IMPACT Result	MSK-FUSION Result	Left RNA Breakpoint	Right RNA Breakpoint	Left DNA Breakpoint	Right Breakpoint	DNA Event	Literature support
H108333	NUTM1-MGA	1	2*	2	2	Validated later on by Archer, MGA rearr in DNA			MGA 15:42054560:+	NUTM1 15:34640170:+	CSNK1G3 5:122919229:+	MGA 15:42057194:-	Translocation	Fusion reported in sarcoma PMID: 30552129
H133672	EPC2-AFF3	1	1	2	2				EPC2 2:149522715:+	AFF3 2:100453986:-	AFF3 2:100461691:+	EPC2 2:149524795:-	Inversion	Partner (EPC2) reported in fusions in sarcoma PMID: 29721194
H133675	SS18-POU5F1	1	2	2	2			SS18-POU5F1						Fusion reported and characterize in undifferentiated sarcoma PMID: 32557980
H134754	NUTM1-NSD3	1	2	2	2			Negative						Fusion reported in sarcoma PMID: 30723300
H134756	MAN1A2-ACBD6	1	1	2	2				MAN1A2 1:117957453:+	ACBD6 1:180257652:-	MAN1A2 1:117961486:+	ACBD6 1:180282971:-	Inversion
H134768	PAX3-FOXO3	1	1	2	2				PAX3 2:223084859:-	FOXO3 6:108984658:+	PAX3 2:223076792:-	FOXO3 6:108973138:+	Translocation	Partner PAX3 reported and characterized in alveolar rhabdomyosarcoma PMID: 18457914
H134769	EWSR1-FLI1	2	2	2	2		EWSR1 rearrangement	EWSR1-FLI1						Characteristic fusion in Ewing sarcoma PMID: 26214589
H135066	SH3PXD2A-HTRA1	1	0	2	2				SH3PXD2A 10:105452786:-	HTRA1 10:124248418:+	SH3PXD2A 10:105431456:+	HTRA1 10:124230864:-	Inversion	Pathognomonic fusion in schwannoma PMID: 27723760
H135393	BCOR-CCNB3	1	2	2	2	RNA clusters with Fusion,CCNB3 event in DNA		BCOR-CCNB3						Fusion reported in undifferentiated sarcoma PMID: 25360585
H135420	EWSR1-WT1	2	2	2	2		EWSR1-WT1	EWSR1-WT1						Fusion characteristic of DSRCT PMID: 15826834
H135459	CITED2-MGA	1	1	2	2				CITED2 6:139694281:-	MGA 15:42046635:+	CITED2 6:139694227:-	MGA 15:42044005:+	Translocation	Partner CITED2 reported in fusions in sarcoma PMID: 25516889
H135963	EWSR1-SMAD3	2	2	2	2		EWSR1-SMAD3	EWSR1-SMAD3						Fusion reported in sarcoma PMID: 34203801
H136062	EWSR1-ERG	2	0	2	2		EWSR1-ERG							Characteristic fusion in Ewing sarcoma PMID: 26214589
H136573	PAX7-FOXO1	1	2	2	2	PAX7-SACS in DNA		PAX7-FOXO1						Fusion reported and characterized in alveolar rhabdomyosarcoma PMID: 8098985
H136640	CIC-DUX4	1	2	2	2	RNA clusters with Fusion		CIC-DUX4						Fusion reported and characterized in sarcoma PMID: 28346326
H156407	PAX3-FOXO1	1	2	2	2			PAX3-FOXO1						Fusion reported and characterized in alveolar rhabdomyosarcoma PMID: 18457914
H211962	SLMAP-NTRK3	1	2*	2	2	Validated later on by Archer			NTRK3 15:88669502:-	SLMAP 3:57875768:+	SLMAP 3:57855054:-	NTRK3 15:88663056:+	Translocation	Partner NTRK3 reported in fusions in multiple cancers PMID: 30520818, 27477320
H158180	SPECC1L-RET	2	2	2	2		SPECC1L-RET	SPECC1L-RET						Fusion reported in sarcomas PMID: 33144287
H158181	SS18-SSX1	1	2	2*	2*	SS18-SSX2 in RNA, Raw support in DNA		SS18-SSX1						Fusion reported and characterize in undifferentiated sarcoma PMID: 16114134
H195920	EWSR1-ATF1	2	2	2	2		EWSR1-ATF1	EWSR1-ATF1						Fusion reported and characterized in multiple rare sarcoma subtypes PMID: 28141799
H195991	EWSR1-SSX2	1	2	2	2	Raw support in DNA		EWSR1-SSX2						Fusion reported and characterized in synovial sarcoma PMID: 34504309
H196095	EWSR1-WT1	2	2	0	2		EWSR1-WT1	EWSR1-WT1						Fusion characteristic of DSRCT PMID: 15826834
H196232	CIC-DUX4	1	2	2	2	RNA clusters with Fusion		CIC-DUX4						Fusions reported and characterized in sarcoma PMID: 28346326
H196388	KIAA1549-BRAF	2	2	2	2		KIAA1549-BRAF	KIAA1549-BRAF						Characteristic fusion in low-grade glioma PMID: 20976706
H196848	UACA-LTK	1	0	2	2				UACA 15:70950644:-	LTK 15:41799804:-	LTK 15:41799806:+	UACA1 15:70950644:+	Deletion	Fusion reported in papillary thyroid cancer PMID: 25417114
