# Supplementary material for: Feasibility of whole genome and transcriptome profiling in pediatric and young adult cancers
Source: Nat Commun. 2022 May 18;13:2485. doi: 10.1038/s41467-022-30233-7 (PMC9117241; doi:10.1038/s41467-022-30233-7)
Supplement: Supplementary file 10 — Supplementary Data 7 [file 41467_2022_30233_MOESM10_ESM.xlsx]

## Sheet: Supplementary Data 7
S. Data 7: Median coverages for each downsampled sample at each level
Individual ID	Original Coverage	100x Coverage	80x Coverage	60x Coverage	30x-40x Coverage
H108333	114	101	80	60	33
H133671	92	NA	80	60	32
H133672	101	NA	80	60	32
H133673	98	NA	81	60	32
H133674	95	NA	80	60	32
H133675	144	100	80	60	32
H133676	69	NA	NA	60	34
H134202	67	NA	NA	60	33
H134733	69	NA	NA	60	33
H134738	91	NA	80	60	34
H134753	105	NA	80	60	33
H134754	67	NA	NA	60	32
H211919	81	NA	NA	60	32
H134756	91	NA	80	60	32
H134757	71	NA	NA	60	32
H134768	77	NA	NA	60	39
H134769	103	NA	80	60	33
H135022	114	100	80	60	33
H135062	92	NA	80	60	33
H135066	77	NA	NA	60	32
H135073	104	NA	80	60	33
H135074	81	NA	NA	60	32
H135076	87	NA	80	60	33
H211940	89	NA	80	59	32
H211941	108	100	80	60	34
H135387	98	NA	80	60	33
H135393	81	NA	NA	60	32
H135420	127	100	80	60	34
H211942	149	100	80	60	33
H135459	90	NA	80	60	33
H135462	142	100	80	60	39
H211943	76	NA	NA	60	33
H135466	103	NA	80	60	33
H211944	111	100	80	60	35
H135963	91	NA	80	59	33
H135967	99	NA	80	60	34
H211954	106	101	81	60	34
H211955	113	100	80	60	35
H135990	108	100	79	59	34
H136062	78	NA	NA	60	34
H211956	94	NA	80	60	36
H211957	99	NA	80	60	32
H136136	128	100	80	60	33
H136139	81	NA	NA	59	35
H136375	98	NA	80	60	34
H136424	133	100	81	60	36
H211958	117	100	80	60	36
H136428	114	100	80	60	35
H136433	82	NA	NA	60	34
H136631	82	NA	NA	60	33
H136632	113	100	80	60	37
H136633	107	100	80	60	36
H136640	83	NA	NA	60	35
H136641	86	NA	80	60	35
H211959	181	100	80	60	36
H156407	95	NA	79	60	34
H156409	80	NA	NA	60	34
H156416	93	NA	79	60	33
H211962	106	100	80	60	32
H158151	76	NA	NA	60	33
H158180	91	NA	80	60	33
H158181	99	NA	80	60	33
H158182	155	100	79	59	34
H211963	85	NA	NA	60	33
H211964	92	NA	80	60	33
H158223	86	NA	80	60	34
H211966	110	100	80	60	34
H158273	117	99	79	58	33
H158493	89	NA	80	60	33
H158878	95	NA	80	60	35
H158880	115	100	79	59	34
H158916	84	NA	NA	60	32
H158917	101	NA	80	60	35
H158918	88	NA	80	60	34
H158919	146	100	80	60	36
H211967	107	100	80	60	35
H159153	130	100	80	60	38
H159369	109	100	80	60	36
H159370	86	NA	79	59	34
H211968	102	NA	80	60	36
H211969	122	100	80	60	35
H195916	91	NA	80	60	36
H211970	93	NA	81	60	35
H195920	144	100	80	60	32
H195921	91	NA	80	60	34
H211971	91	NA	80	60	34
H195923	74	NA	NA	60	33
H195989	171	101	81	61	38
H195990	83	NA	NA	60	40
H195991	79	NA	NA	59	42
H195992	94	NA	80	60	34
H196046	81	NA	NA	60	34
H196094	90	NA	80	59	33
H196095	93	NA	80	60	34
H211972	78	NA	NA	60	35
H196231	132	99	79	59	31
H196232	122	100	79	60	32
