# Supplementary material for: Feasibility of whole genome and transcriptome profiling in pediatric and young adult cancers
Source: Nat Commun. 2022 May 18;13:2485. doi: 10.1038/s41467-022-30233-7 (PMC9117241; doi:10.1038/s41467-022-30233-7)
Supplement: Supplementary file 11 — Supplementary Data 8 [file 41467_2022_30233_MOESM11_ESM.xlsx]

## Sheet: Supplementary Data 8
S. Data 8: Somatic SNV/Indel driver mutations in cancer genes identified only by WGS
Individual ID	Gene	Protein Change	CHR	START	REF	ALT	HGVSc	VAF	DEPTH	CCF	Mutation copy number
H198662	SIX1	p.Q177R	14	61115378	T	C	ENST00000247182.6:c.530A>G	0.318	83	0.9467	1
H197215	KBTBD4	p.R313_M314insPRR	11	47595147	T	TGCGCCGTGG	ENST00000430070.2:c.931_939dup	0.469	77	1.2081	1
H195989	SETBP1	p.D868N	18	42531907	G	A	ENST00000282030.5:c.2602G>A	0.51	144	1.0379	1
