# Supplementary material for: Feasibility of whole genome and transcriptome profiling in pediatric and young adult cancers
Source: Nat Commun. 2022 May 18;13:2485. doi: 10.1038/s41467-022-30233-7 (PMC9117241; doi:10.1038/s41467-022-30233-7)
Supplement: Supplementary file 13 — Supplementary Data 10 [file 41467_2022_30233_MOESM13_ESM.xlsx]

## Sheet: Supplementary Data 10
S. Data 10: Expression biomarkers identified by RNA using methodology from Horak et al. 2021
Individual ID	ABCB1	ABCB5	ABL1	ABL2	ADORA2A	AKT1	AKT2	AKT3	ALK	APC	AR	ARAF	ARID1A	ASCL1	ATM	ATR	ATRX	AURKA	AURKC	AXL	BAP1	BARD1	BCL2	BCL3	BCL6	BCL9	BLM	BRAF	BRCA1	BRCA2	BRD2	BRD3	BRD4	BRIP1	BTK	BUB1B	CCND1	CCND2	CCND3	CCNE1	CCR2	CCR4	CCR5	CD19	CD27	CD274	CD276	CD40	CD5
H108333													Severe Underexpression																																	Underexpression		Severe Underexpression
H133671																																													Severe Underexpression			Severe Underexpression
H133672																																														Underexpression
H133673
H133674
H133675
H133676																																														Underexpression
H134202							Severe Overexpression													Severe Overexpression																									Severe Underexpression	Underexpression
H134733																															Severe Overexpression									Severe Overexpression			Severe Overexpression
H134738						Severe Overexpression						Severe Overexpression																					Severe Overexpression														Severe Overexpression
H134754																																													Severe Underexpression	Underexpression
H134756			Severe Overexpression												Severe Underexpression					Severe Overexpression																	Severe Overexpression										Severe Overexpression
H134757																																															Severe Overexpression
H134768									Severe Overexpression																													Severe Overexpression
H134769									Severe Overexpression																												Severe Overexpression									Underexpression
H135022	Severe Overexpression		Severe Overexpression				Severe Overexpression												Severe Overexpression																					Severe Overexpression
H135062																																														Underexpression
H135066																				Severe Overexpression																							Severe Overexpression
H135073
H135074
H135076
H211940
H211941	Severe Overexpression																Severe Underexpression												Severe Underexpression
H135393
H135420																				Severe Overexpression																												Severe Underexpression
H211942									Severe Overexpression
H135459																				Severe Overexpression							Severe Underexpression
H135462													Severe Underexpression					Severe Overexpression			Severe Underexpression
H211943		Severe Overexpression																	Severe Overexpression																							Severe Overexpression
H135466													Severe Underexpression
H211944	Severe Overexpression				Severe Overexpression														Severe Overexpression									Severe Overexpression
H135963													Severe Underexpression
H135967																		Severe Overexpression																						Severe Overexpression							Severe Overexpression
H211954
H211955								Severe Overexpression															Severe Overexpression					Severe Overexpression			Severe Overexpression
H135990							Severe Overexpression
H136062																																					Severe Overexpression
H211956									Severe Overexpression													Severe Underexpression
H211957									Severe Overexpression					Severe Overexpression					Severe Overexpression													Severe Overexpression
H136136																		Severe Overexpression								Severe Overexpression																			Severe Underexpression		Severe Overexpression
H136139
H136375																					Severe Underexpression																								Severe Underexpression
H136424																												Severe Overexpression
H136428				Severe Overexpression
H136433				Severe Overexpression							Severe Overexpression																													Severe Overexpression
H136573																																														Overexpression
H211974																																																	Severe Overexpression
H136631
H136633	Severe Overexpression
H136640			Severe Overexpression																																			Severe Overexpression		Severe Overexpression						Underexpression
H136641																Severe Underexpression	Severe Underexpression
H211959	Severe Overexpression																					Severe Underexpression
H156407
H156409																																														Underexpression		Severe Underexpression
H156416																																									Severe Overexpression		Severe Overexpression
H211962	Severe Overexpression																		Severe Overexpression
H158151
H158180																										Severe Overexpression												Severe Overexpression
H158181																											Severe Underexpression											Severe Overexpression
H211963																						Severe Underexpression
H211964															Severe Underexpression	Severe Underexpression	Severe Underexpression										Severe Underexpression		Severe Underexpression	Severe Underexpression						Severe Underexpression
H158186								Severe Overexpression						Severe Overexpression												Severe Overexpression																				Underexpression
H158223						Severe Overexpression
H211966
H158273																		Severe Overexpression																						Severe Overexpression						Underexpression	Severe Overexpression
H158493	Severe Overexpression																														Severe Overexpression																Severe Overexpression
H158878																																								Severe Overexpression
H158880						Severe Overexpression																											Severe Overexpression														Severe Overexpression
H158916																															Severe Overexpression									Severe Overexpression
H158917																						Severe Underexpression								Severe Underexpression
H158918
H158919
H211967	Severe Overexpression				Severe Overexpression			Severe Overexpression	Severe Overexpression					Severe Overexpression
H159153						Severe Overexpression
H159370													Severe Underexpression
H211968																														Severe Underexpression						Severe Underexpression
H211969
H195916
H195920																											Severe Underexpression			Severe Underexpression							Severe Overexpression
H195921	Severe Overexpression	Severe Overexpression																																							Severe Overexpression
H211971																		Severe Overexpression										Severe Overexpression
H195923																		Severe Overexpression																											Severe Underexpression
H195989							Severe Overexpression								Severe Underexpression	Severe Underexpression						Severe Underexpression							Severe Underexpression	Severe Underexpression				Severe Underexpression									Severe Overexpression		Severe Underexpression	Underexpression		Severe Underexpression
H195990																																														Overexpression
H195991
H195992													Severe Underexpression								Severe Underexpression
H211972																					Severe Underexpression	Severe Underexpression					Severe Underexpression			Severe Underexpression						Severe Underexpression												Severe Underexpression
H196232																																						Severe Overexpression		Severe Overexpression						Underexpression		Severe Underexpression
H196388														Severe Overexpression	Severe Underexpression	Severe Underexpression										Severe Overexpression				Severe Underexpression		Severe Overexpression														Underexpression
H211973								Severe Overexpression	Severe Overexpression																			Severe Overexpression			Severe Overexpression
H196429																										Severe Overexpression
H196445																																						Severe Overexpression										Severe Underexpression
H211975																						Severe Underexpression	Severe Overexpression					Severe Overexpression								Severe Underexpression	Severe Overexpression								Severe Underexpression
H196848																																						Severe Overexpression								Overexpression
H196899																												Severe Overexpression																				Severe Underexpression
H197215								Severe Overexpression						Severe Overexpression																						Severe Underexpression
H211976
H198333																																														Underexpression
H198662				Severe Overexpression																																						Severe Overexpression	Severe Overexpression			Overexpression
H211978													Severe Underexpression									Severe Underexpression							Severe Underexpression	Severe Underexpression				Severe Underexpression		Severe Underexpression
H211979
[truncated: 315 more columns]
