# Supplementary material for: Feasibility of whole genome and transcriptome profiling in pediatric and young adult cancers
Source: Nat Commun. 2022 May 18;13:2485. doi: 10.1038/s41467-022-30233-7 (PMC9117241; doi:10.1038/s41467-022-30233-7)
Supplement: Supplementary file 14 — Supplementary Data 11 [file 41467_2022_30233_MOESM14_ESM.xlsx]

## Sheet: Supplementary Data 11
S. Data 11: Summary findings of matched cfDNA and FF specimens. For Genome, a value of 2 represents full recapitulation, 1: some recapitulation, 0: no recapitulation
Individual ID	Individual notes	Days since birth of procedure	Days since birth of cfDNA collection	Diagnosis	Disease Class	Therapy	Stage	Median cfDNA coverage	Estimated cfDNA purity	Copy Number	Genome	cfDNA clones	% Truncal (Denovo)	% Subclonal (Denovo)	Clonal IMPACT Calls (Denovo)	Subclonal IMPACT Calls (Denovo)	Incremental Findings (Denovo)	% Truncal (Pileup)	% Subclonal (Pileup)	Clonal IMPACT Calls	Subclonal IMPACT Calls	Incremental Findings (Pileup)
H135420	Relapse tumor from 17 months after diagnosis. Died 8m after cfDNA/tissue collection.	10327	10326	Desmoplastic Small-Round-Cell Tumor	LOCAL RECURRENCE	POST-THERAPY	RELAPSE	95	10	Not detected	0	Detected	4.77	0.38	2 (2/0)	1 (0/0)	-	54.67	7.24	2 (2/2)	1 (1/0)	-
H156407	Relapse tumor from 10 months after diagnosis. Died 4m after cfDNA/tissue collection.	5672	5672	Alveolar Rhabdomyosarcoma	METASTASIS	POST-THERAPY	RELAPSE	99	11	Not detected	0	Not detected	0	0.09	2 (2/0)	1 (1/0)	-	9.18	5.69	2 (2/0)	1 (1/0)	-
H135967	Relapse tumor from 3.9 years after diagnosis. No follow up in the last 2.4 years.	5212	5212	Osteosarcoma	LOCAL RECURRENCE	POST-THERAPY	RELAPSE	102	20	Detected	2	Detected	74.64	24.89	1 (1/1)	4 (0/1)	ATRX Deletion Called	91.67	36.88	1 (1/1)	4 (0/4)	Support for ATRX Deletion
H136631	Diagnostic tumor from a secondary malignancy. IMPACT tumor is from the same location as the tissue WGS but 2 weeks prior. Tumor and cfDNA was collected 2 weeks after diagnosis of the secondary malignancy before any therapy. However the patient received chemotherapy including platinum for osteosarcoma 12 year prior. Died 18m after diagnosis.	8623	8625	Renal Medullary Carcinoma	PRIMARY	POST-THERAPY	DIAGNOSIS	96	20	Not detected	0	Not detected	0.04	-	3 (3/0)	-	-	5.06	-	3 (3/0)	-	-
H136136	Therapy resection collected 1 month after diagnosis. Alive at 2.3 years after cfDNA collection.	4451	4450	Wilms' Tumor	PRIMARY	POST-THERAPY	DIAGNOSIS/THERAPY RESECTION	100	27	Detected	1	Detected	61.39	1.27	2 (2/1)	-	-	92.63	11.82	2 (2/2)	-	-
H195989	Relapse tumor from 6m after diagnosis. Died 9.5m after cfDNA collection. MSK-IMPACT does not cover the clonal driver mutation (SETBP1)	3018	3018	Mixed Germ Cell Tumor	METASTASIS	POST-THERAPY	PRIMARY REFRACTORY	95	55	Detected	1	Detected	66.33	0.25	1 (0/0)	1 (0/0)	SETBP1 Called	71.45	5.67	1 (0/1)	1 (0/0)	Support for SETBP1 SNV
H158182	Relapse tumor from 8 months after diagnosis. Alive 1.5 years after cfDNA collection.	4264	4264	Esthesioneuroblastoma	METASTASIS	POST-THERAPY	RELAPSE	94	83	Detected	2	Detected	96.71	1.75	3 (3/3)	1 (1/1)	-	97.81	15.79	3 (3/3)	1 (1/1)	-
